# Supplementary material for: Diamagnetic mechanism of critical current non-reciprocity in multilayered superconductors
Source: Nat Commun. 2023 Mar 23;14:1628. doi: 10.1038/s41467-023-36786-5 (PMC10036566; doi:10.1038/s41467-023-36786-5)
Supplement: Supplementary file 4 — Supplementary Data 1 [file 41467_2023_36786_MOESM4_ESM.ipynb]

# %% [code]
#This code generates the figures used in the paper ''Diamagnetic mechanism of critical current non-reciprocity in multilayered superconductors''''
#Copyright (c) 2021-2023 Jukka Vayrynen

import numpy as np
import matplotlib.pyplot as plt

# %% [code]
font = {'family': 'serif',
        #'color':  'darkred',
        'weight': 'normal',
        'size': 16,
        }

def n(B):
    return np.round(B/Bperiod)

def eta(B,Bparallel):
    if (1- np.abs( np.sqrt((B/Bc)**2 + (Bparallel/Bc)**2 )) ) > 0:
        return (1- np.abs( np.sqrt((B/Bc)**2 + (Bparallel/Bc)**2 )) )
    else: return 0
    
# Matrix that includes avoided crossings:     
def h(B,Ej):
    size = 20
    h = np.zeros( (size, size) )
    for i in range(size):
        h[i,i] = (1/2) * (i -(size/2) - B)**2
        if i < size-1: 
            h[i,i+1] = Ej 
            h[i+1,i] = Ej 
    return h

# Hamiltonian with Phi in units of Phi0
def h2(Phi,Ej, c):
    size = 20
    h = np.zeros( (size, size) )
    for i in range(size):
        h[i,i] = np.abs( i -(size/2) ) * (1/2) + (i -(size/2) - c * Phi)**2
        if i < size-1: 
            h[i,i+1] = Ej 
            h[i+1,i] = Ej 
    return h

def energy(B,Ej):
    evals, evecs = np.linalg.eigh(h(B,Ej))
    return evals[0]

def energy2(B,Ej,c):
    evals, evecs = np.linalg.eigh(h2(B,Ej,c))
    return evals[0]

def energies2(B,Ej,c):
    evals, evecs = np.linalg.eigh(h2(B,Ej,c))
    return evals

def averageH(B,T):
    evals, evecs = np.linalg.eigh(h(B,0))   
    weights = [np.exp(-e/T) for e in evals]
    z = np.sum( weights )
    return np.sum( evals*weights ) / z

'''Theta functions from mpmath:'''

import mpmath

#Define the theta function
def theta(z,tau, derivative = 0):
    '''Jacobi Theta function'''
    q = np.exp(np.pi * 1j * tau)
    return mpmath.jtheta(3, z*np.pi, q, derivative = derivative) * (np.pi)**derivative

def averageN(z, T):
    t = 2 * np.pi * T
    return z + (1/2)*(T**2) * (  theta(z,1j*t)* theta(z,1j*t,3) -  theta(z,1j*t,2)*theta(z,1j*t,1)    ) / theta(z,1j*t)**2

# %% [markdown]
## Smoothening by quantum fluctuations; Josephson vortex; Figures for paper

# %% [code]
Bc = 0.3 * np.pi**2 / 3
Bperiod = np.pi**2 / 3
c =  (1/2) * np.pi**2

numpoints = 300
Bvals = np.linspace(-Bc, Bc, numpoints)
BvalsSparse = np.linspace(-Bc, Bc, 30)

def DeltaI(Bparallel):
    return [ (n(B) - (B/Bperiod)) * eta(B,Bparallel)   for B in Bvals ]
#print(DeltaI)
plt.figure(figsize=(12,6))

def expn(Bparallel, Ej):
    # Current is equal to (pi/2 - 1 ) pi Phi/Phi0  - (Phi0 / pi^2 ) (dE / d Phi) / E0
    grad = [(0.5 * np.pi) * np.pi *(B/Bperiod) for B in Bvals] -  (1 / np.pi**2) * np.gradient([energy2(B/Bperiod,Ej,c) for B in Bvals],  (Bvals[-1] - Bvals[0])/numpoints )
    return grad #* [ eta(B,Bparallel)   for B in Bvals ]
    
for Ej in [0.0, 0.2]:
    #plt.plot(Bvals, DeltaI(Bp) )
    #plt.plot(Bvals, expn(0, Ej))
    #plt.plot(Bvals, [ 0.2* np.round(B*np.pi**2 /3 ) for B in Bvals] )
    #plt.plot(Bvals, [ B * (np.pi**2 / 3) - 0.1 * np.sin(2*np.pi *  B * (np.pi**2 / 3) )  for B in Bvals] )
    plt.plot(Bvals,  [energies2(B/Bperiod,Ej,c)[[0]] for B in Bvals] , label=r'$E_J$ = %.2f' % (Ej) )
    plt.plot(Bvals,  [energies2(B/Bperiod,Ej,c)[[1]] for B in Bvals] , label=r'$E_J$ = %.2f' % (Ej) )
    
    #plt.plot(Bvals,  [energy2(B/Bperiod,Ej,c) for B in Bvals] )
    
#plt.plot(Bvals, [energy(B/Bperiod,Ej) for B in Bvals] )
#plt.plot(Bvals, [ B * (np.pi**2 / 3) - 0.1 * np.sin(2*np.pi *  B * (np.pi**2 / 3) )  for B in Bvals] )

plt.vlines(3 / (2 * np.pi**2), 0,1.4)

# plt.plot(Bvals, [ 0.15*eta(B,0)   for B in Bvals ]  )
# plt.plot(Bvals, [ -0.15*eta(B,0)   for B in Bvals ]  )
plt.ylim((-0.1,1.5))
plt.legend()
#plt.title('$\Delta I(B_y)$', fontdict=font)
plt.axvline(color="grey")
plt.axhline(color="grey")

plt.xlabel(r'$\Phi/ \Phi_0$', fontdict=font)
plt.ylabel(r'$E_{\mathrm{Vortex}}$', fontdict=font)

image_format = 'svg' # e.g .png, .svg, etc.
image_name = 'VxEnergyvsB_final.svg'

plt.savefig(image_name, format=image_format, dpi=1200)

# %% [code]
Bc = 0.3#* np.pi**2 / 3
Bperiod = 1#* np.pi**2 / 3
c =  (1/2) * np.pi**2

numpoints = 300
Bvals = np.linspace(-Bc, Bc, numpoints)
BvalsSparse = np.linspace(-Bc, Bc, 40)

def DeltaI(Bparallel):
    return [ (n(B) - (B/Bperiod)) * eta(B,Bparallel)   for B in Bvals ]
#print(DeltaI)
plt.figure(figsize=(12,6))

def smoothDeltaI(Bparallel, Ej):
    # Current is equal to (pi/2 - 1 ) pi Phi/Phi0  - (Phi0 / pi^2 ) (dE / d Phi) / E0
    grad = [(c - np.pi) * (B/Bperiod) for B in Bvals] -  (1 / np.pi**2) * np.gradient([energy2(B/Bperiod,Ej,c) for B in Bvals],  (Bvals[-1] - Bvals[0])/numpoints )
    return grad * [ eta(B/Bperiod,Bparallel/Bperiod)   for B in Bvals ]

def expn(Bparallel):
    # Current is equal to (pi/2 - 1 ) pi Phi/Phi0  - (Phi0 / pi^2 ) (dE / d Phi) / E0
    grad = [(0.5 * np.pi) * np.pi *(B/Bperiod) for B in Bvals] -  (1 / np.pi**2) * np.gradient([energy2(B/Bperiod,Ej,c) for B in Bvals],  (Bvals[-1] - Bvals[0])/numpoints )
    return grad #* [ eta(B,Bparallel)   for B in Bvals ]

Ej = 0.01
    
for Ej in [0.01, 0.1 ,0.2,0.4,0.6,0.8]:
    #plt.plot(Bvals, DeltaI(Bp) )
    #plt.plot(Bvals, expn(Bp))
    plt.plot((np.pi**2 / 3) *Bvals, smoothDeltaI(0, Ej)  , label=r'$E_J$ = %.2f' % (Ej) )

    
    #plt.plot(BvalsSparse, [- 0.07 * eta(B,0) * np.sin(2*np.pi*B/Bperiod*3.14 )  for B in BvalsSparse ], 'b+',  label='approximation' )
 

plt.plot((np.pi**2 / 3) *BvalsSparse, [ ( 2* (np.pi**2 / 3) *B   - 2*np.pi * (np.pi**2 / 3) *B * (3 / np.pi**2) - 0.13* np.sin(2*np.pi *  (np.pi**2 / 3) *B  )  ) * ( eta(B,0)) for B in BvalsSparse ], 'b+',  label='approximation' )
# plt.plot(Bvals, [ 0.15*eta(B,0)   for B in Bvals ]  )
# plt.plot(Bvals, [ -0.15*eta(B,0)   for B in Bvals ]  )
#pyplot.xlim((0,2))

plt.legend()
#plt.title('$\Delta I(B_y)$', fontdict=font)
plt.axvline(color="grey")
plt.axhline(color="grey")

plt.xlabel(r'$\Phi/ \Phi_0$', fontdict=font)
plt.ylabel(r'$\Delta I(\Phi)$', fontdict=font)

image_format = 'svg' # e.g .png, .svg, etc.
image_name = 'VxSawtoothInsetFin.svg'

plt.savefig(image_name, format=image_format, dpi=120)

# %% [code]
Bc = 0.3
Bperiod = 1
c =  (1/2) * np.pi**2

numpoints = 300
Bvals = np.linspace(-Bc, Bc, numpoints)
BvalsSparse = np.linspace(-Bc, Bc, 50)

def DeltaI(Bparallel):
    return [ (n(B) - (B/Bperiod)) * eta(B,Bparallel)   for B in Bvals ]
#print(DeltaI)
plt.figure(figsize=(12,6))

def smoothDeltaI(Bparallel, Ej):
    # Current is equal to (pi/2 - 1 ) pi Phi/Phi0  - (Phi0 / pi^2 ) (dE / d Phi) / E0
    grad = [(0.5 * np.pi - 1) * np.pi *(B/Bperiod) for B in Bvals] -  (1 / np.pi**2) * np.gradient([energy2(B/Bperiod,Ej,c) for B in Bvals],  (Bvals[-1] - Bvals[0])/numpoints )
    return grad * [ eta(B,Bparallel)   for B in Bvals ]

def expn(Bparallel):
    # Current is equal to (pi/2 - 1 ) pi Phi/Phi0  - (Phi0 / pi^2 ) (dE / d Phi) / E0
    grad = [(0.5 * np.pi) * np.pi *(B/Bperiod) for B in Bvals] -  (1 / np.pi**2) * np.gradient([energy2(B/Bperiod,Ej,c) for B in Bvals],  (Bvals[-1] - Bvals[0])/numpoints )
    return grad #* [ eta(B,Bparallel)   for B in Bvals ]

Ej = 0.4

for Bp in  [0,0.2,0.4,0.6,0.8]:
    Bp = Bp * Bc
    #plt.plot(Bvals, DeltaI(Bp) )
    #plt.plot(Bvals, expn(Bp))
    plt.plot(  (np.pi**2 / 3) *Bvals, smoothDeltaI(Bp, Ej)  , label=r'$B_{\parallel}/B_{\parallel,c}$ = %.2f' % (Bp/Bc) )
    

plt.plot(  (np.pi**2 / 3) *BvalsSparse, [ ( ( (np.pi / 3)  - 1) * np.pi  * 2* B  - 0.13* np.sin(2*np.pi *  B * (np.pi**2 / 3) )  ) * ( eta(B,0)) for B in BvalsSparse ], 'b+',  label='approximation' )
#plt.plot(BvalsSparse, [ ( 2* B * (np.pi**2 / 3)  - 2*np.pi * B - 0.07* np.sin(2*np.pi *  B * (np.pi**2 / 3) )  ) * ( eta(B,0)) for B in BvalsSparse ], 'b+',  label='approximation' )


plt.legend()
#plt.title('$\Delta I(B_y)$', fontdict=font)
plt.axvline(color="grey")
plt.axhline(color="grey")

plt.xlabel(r'$\Phi/ \Phi_0$', fontdict=font)
plt.ylabel(r'$\Delta I(\Phi)$', fontdict=font)

image_format = 'svg' # e.g .png, .svg, etc.
image_name = 'VxDeltaI_fin.svg'

plt.savefig(image_name, format=image_format, dpi=1200)
