# Supplementary material for: Diamagnetic mechanism of critical current non-reciprocity in multilayered superconductors
Source: Nat Commun. 2023 Mar 23;14:1628. doi: 10.1038/s41467-023-36786-5 (PMC10036566; doi:10.1038/s41467-023-36786-5)
Supplement: Supplementary file 5 — Source Data [file 41467_2023_36786_MOESM5_ESM.xlsx]

## Sheet: Fig1b
By(mT)	Isw+	Isw-	Iavg	Delta I
-500	25.267	25.217	25.242	0.02065
-498.01	25.284	25.213	25.248	0.04193
-496.01	25.263	25.231	25.247	0.00298
-494.01	25.272	25.218	25.245	0.02471
-492.01	25.255	25.21	25.233	0.01659
-490.01	25.274	25.23	25.252	0.01499
-488.01	25.29	25.223	25.256	0.03763
-486.01	25.266	25.236	25.251	0.00153
-484.01	25.276	25.248	25.262	-0.00108
-482.01	25.268	25.22	25.244	0.01942
-480.01	25.291	25.241	25.266	0.02122
-478.01	25.267	25.22	25.244	0.01859
-476.01	25.303	25.238	25.271	0.03581
-474.01	25.274	25.233	25.253	0.01142
-472.01	25.284	25.23	25.257	0.02539
-470.01	25.302	25.25	25.276	0.02384
-468.01	25.283	25.245	25.264	0.00904
-466.01	25.308	25.262	25.285	0.0167
-464.01	25.288	25.261	25.275	-0.00284
-462.01	25.314	25.264	25.289	0.02065
-460.01	25.293	25.252	25.273	0.01134
-458.01	25.303	25.255	25.279	0.01958
-456.01	25.305	25.262	25.283	0.01451
-454.01	25.302	25.256	25.279	0.01618
-452.01	25.323	25.282	25.302	0.01207
-450.01	25.294	25.267	25.281	-0.00255
-448.01	25.326	25.276	25.301	0.02126
-446.01	25.31	25.277	25.294	0.00386
-444.01	25.333	25.29	25.311	0.01438
-442.01	25.321	25.273	25.297	0.01878
-440.01	25.312	25.28	25.296	0.0025
-438.01	25.332	25.288	25.31	0.01477
-436.01	25.303	25.283	25.293	-0.00904
-434.01	25.343	25.296	25.319	0.01839
-432.01	25.316	25.283	25.299	0.00375
-430.01	25.326	25.278	25.302	0.01855
-428.01	25.332	25.286	25.309	0.01695
-426.01	25.347	25.308	25.327	0.00988
-424.01	25.353	25.318	25.335	0.00681
-422.01	25.324	25.28	25.302	0.01421
-420.01	25.356	25.31	25.333	0.01743
-418.01	25.344	25.299	25.321	0.01607
-416.01	25.353	25.322	25.337	0.00238
-414.01	25.335	25.309	25.322	-0.00299
-412.01	25.355	25.325	25.34	0.000283
-410.01	25.348	25.315	25.331	0.00388
-408.01	25.385	25.328	25.356	0.0276
-406.01	25.361	25.313	25.337	0.01871
-404.01	25.356	25.327	25.341	-0.000854
-402.01	25.371	25.337	25.354	0.005
-400.01	25.333	25.312	25.323	-0.00884
-398.01	25.384	25.352	25.368	0.00284
-396.01	25.341	25.325	25.333	-0.01342
-394.01	25.359	25.335	25.347	-0.00421
-392.01	25.357	25.339	25.348	-0.01034
-390.01	25.388	25.352	25.37	0.00719
-388.01	25.377	25.332	25.355	0.01568
-386.01	25.4	25.375	25.387	-0.00332
-384.01	25.361	25.344	25.352	-0.01176
-382.01	25.385	25.34	25.363	0.01561
-380.01	25.383	25.351	25.367	0.00288
-378.01	25.386	25.366	25.376	-0.00843
-376.01	25.4	25.365	25.382	0.00589
-374.01	25.374	25.348	25.361	-0.00378
-372.01	25.399	25.374	25.387	-0.00403
-370.01	25.379	25.357	25.368	-0.00663
-368.01	25.38	25.358	25.369	-0.00663
-366.01	25.406	25.365	25.386	0.01159
-364.01	25.378	25.358	25.368	-0.00898
-362.01	25.395	25.375	25.385	-0.00923
-360.01	25.384	25.367	25.375	-0.01221
-358.01	25.411	25.374	25.393	0.00765
-356.01	25.386	25.364	25.375	-0.007
-354.01	25.418	25.385	25.402	0.00441
-352.01	25.382	25.373	25.377	-0.01988
-350.01	25.428	25.395	25.411	0.00397
-348.01	25.383	25.37	25.377	-0.01607
-346.01	25.392	25.393	25.393	-0.02982
-344.01	25.399	25.377	25.388	-0.00688
-342.01	25.434	25.409	25.421	-0.0043
-340.01	25.4	25.39	25.395	-0.01917
-338.01	25.441	25.414	25.427	-0.00125
-336.01	25.409	25.419	25.414	-0.03894
-334.01	25.409	25.39	25.399	-0.00996
-332.01	25.433	25.412	25.423	-0.00764
-330.01	25.423	25.391	25.407	0.00291
-328.01	25.436	25.414	25.425	-0.00743
-326.01	25.438	25.416	25.427	-0.00744
-324.01	25.417	25.403	25.41	-0.01474
-322.01	25.431	25.41	25.42	-0.00777
-320.01	25.446	25.416	25.431	0.00101
-318.01	25.428	25.405	25.416	-0.00578
-316.01	25.44	25.428	25.434	-0.01653
-314.01	25.436	25.413	25.424	-0.00592
-312.01	25.428	25.417	25.423	-0.01774
-310.01	25.427	25.408	25.417	-0.00902
-308.01	25.436	25.406	25.421	0.00112
-306.01	25.418	25.414	25.416	-0.02471
-304.01	25.433	25.418	25.425	-0.01427
-302.01	25.455	25.43	25.443	-0.00451
-300.01	25.425	25.416	25.42	-0.0201
-298.01	25.447	25.432	25.439	-0.01342
-296.01	25.451	25.429	25.44	-0.00661
-294.01	25.466	25.453	25.459	-0.01602
-292.01	25.45	25.436	25.443	-0.01424
-290.01	25.478	25.446	25.462	0.00295
-288.01	25.432	25.432	25.432	-0.02905
-286.01	25.471	25.457	25.464	-0.01459
-284.01	25.446	25.444	25.445	-0.02706
-282.01	25.452	25.444	25.448	-0.02115
-280.01	25.46	25.45	25.455	-0.01903
-278.01	25.443	25.44	25.442	-0.02609
-276.01	25.47	25.457	25.463	-0.01627
-274.01	25.444	25.446	25.445	-0.03144
-272.01	25.471	25.457	25.464	-0.015
-270.01	25.446	25.442	25.444	-0.02508
-268.01	25.442	25.444	25.443	-0.03103
-266.01	25.439	25.44	25.44	-0.03037
-264.01	25.475	25.47	25.472	-0.0243
-262.01	25.456	25.437	25.447	-0.01037
-260.01	25.461	25.451	25.456	-0.01899
-258.01	25.45	25.447	25.448	-0.02604
-256.01	25.455	25.456	25.455	-0.02983
-254.01	25.476	25.467	25.471	-0.02043
-252.01	25.498	25.478	25.488	-0.00926
-250.01	25.465	25.464	25.464	-0.02752
-248.01	25.501	25.473	25.487	-0.000657
-246.01	25.459	25.461	25.46	-0.03009
-244.01	25.473	25.464	25.468	-0.0199
-242.01	25.493	25.475	25.484	-0.01067
-240.01	25.496	25.489	25.492	-0.02275
-238.01	25.47	25.462	25.466	-0.02118
-236.01	25.48	25.455	25.468	-0.00405
-234.01	25.492	25.484	25.488	-0.02088
-232.01	25.515	25.485	25.5	0.000808
-230.01	25.479	25.468	25.474	-0.01869
-228.01	25.489	25.474	25.481	-0.01327
-226.01	25.48	25.482	25.481	-0.03112
-224.01	25.527	25.494	25.51	0.00413
-222.01	25.501	25.463	25.482	0.00986
-220.01	25.521	25.498	25.509	-0.0054
-218.01	25.499	25.472	25.485	-0.00196
-216.01	25.503	25.487	25.495	-0.01338
-214.01	25.504	25.481	25.492	-0.00542
-212.01	25.534	25.51	25.522	-0.00535
-210.01	25.497	25.505	25.501	-0.03685
-208.01	25.531	25.495	25.513	0.00687
-206.01	25.552	25.493	25.522	0.02954
-204.01	25.531	25.484	25.508	0.01827
-202.01	25.525	25.491	25.508	0.00509
-200.01	25.564	25.511	25.538	0.024
-198.01	25.563	25.507	25.535	0.02751
-196.01	25.536	25.496	25.516	0.01066
-194.01	25.542	25.478	25.51	0.03442
-192.01	25.572	25.517	25.544	0.02589
-190.01	25.582	25.507	25.544	0.04573
-188.01	25.553	25.499	25.526	0.02478
-186.01	25.568	25.498	25.533	0.04046
-184.01	25.57	25.502	25.536	0.03962
-182.01	25.599	25.529	25.564	0.04046
-180.01	25.564	25.496	25.53	0.03955
-178.01	25.576	25.5	25.538	0.04726
-176.01	25.596	25.513	25.554	0.05405
-174.01	25.613	25.514	25.563	0.07034
-172.01	25.605	25.507	25.556	0.06942
-170.01	25.603	25.488	25.545	0.08571
-168.01	25.61	25.514	25.562	0.0666
-166.01	25.619	25.525	25.572	0.06519
-164.01	25.627	25.518	25.572	0.08003
-162.01	25.607	25.507	25.557	0.07093
-160.01	25.613	25.494	25.554	0.08963
-158.01	25.633	25.513	25.573	0.09082
-156.01	25.652	25.511	25.581	0.11235
-154.01	25.631	25.498	25.565	0.10425
-152.01	25.624	25.503	25.564	0.09184
-150.01	25.637	25.529	25.583	0.07814
-148.01	25.674	25.532	25.603	0.1128
-146.01	25.649	25.509	25.579	0.11057
-144.01	25.669	25.525	25.597	0.11487
-142.01	25.669	25.522	25.596	0.11789
-140.01	25.682	25.526	25.604	0.1271
-138.01	25.681	25.518	25.6	0.1338
-136.01	25.695	25.533	25.614	0.13244
-134.01	25.686	25.517	25.601	0.13988
-132.01	25.668	25.509	25.588	0.13031
-130.01	25.678	25.524	25.601	0.1245
-128.01	25.699	25.533	25.616	0.1372
-126.01	25.712	25.547	25.63	0.13577
-124.01	25.688	25.514	25.601	0.14584
-122.01	25.685	25.515	25.6	0.14129
-120.01	25.709	25.537	25.623	0.14218
-118.01	25.716	25.533	25.625	0.15447
-116.01	25.7	25.508	25.604	0.16375
-114.01	25.689	25.516	25.603	0.14439
-112.01	25.711	25.526	25.618	0.15569
-110.01	25.705	25.513	25.609	0.16276
-108.01	25.718	25.532	25.625	0.15727
-106.01	25.746	25.544	25.645	0.17335
-104.01	25.7	25.519	25.61	0.15159
-102.01	25.73	25.533	25.632	0.1679
-100.01	25.715	25.535	25.625	0.1515
-98.008	25.728	25.528	25.628	0.1715
-96.008	25.727	25.542	25.635	0.15625
-94.009	25.719	25.53	25.624	0.1598
-92.007	25.713	25.513	25.613	0.17115
-90.009	25.702	25.5	25.601	0.17228
-88.009	25.716	25.533	25.625	0.15478
-86.008	25.738	25.536	25.637	0.17305
-84.009	25.699	25.504	25.602	0.16573
-82.008	25.703	25.513	25.608	0.16156
-80.008	25.71	25.522	25.616	0.1585
-78.009	25.724	25.534	25.629	0.16089
-76.008	25.697	25.511	25.604	0.15655
-74.008	25.702	25.516	25.609	0.15693
-72.009	25.686	25.502	25.594	0.1551
-70.009	25.714	25.507	25.61	0.17734
-68.009	25.677	25.506	25.591	0.14181
-66.008	25.701	25.519	25.61	0.15341
-64.009	25.677	25.507	25.592	0.14094
-62.009	25.679	25.506	25.592	0.14381
-60.01	25.688	25.523	25.606	0.13551
-58.01	25.645	25.493	25.569	0.12317
-56.01	25.654	25.518	25.586	0.10744
-54.009	25.666	25.507	25.586	0.12959
-52.009	25.658	25.503	25.581	0.1266
-50.008	25.657	25.518	25.587	0.11033
-48.008	25.644	25.507	25.576	0.1087
-46.007	25.625	25.492	25.559	0.10397
-44.008	25.628	25.515	25.572	0.08402
-42.008	25.6	25.5	25.55	0.07071
-40.007	25.595	25.507	25.551	0.05912
-38.008	25.617	25.5	25.558	0.08817
-36.009	25.582	25.479	25.531	0.07373
-34.009	25.594	25.502	25.548	0.06252
-32.008	25.595	25.505	25.55	0.06088
-30.008	25.595	25.504	25.549	0.06188
-28.009	25.571	25.487	25.529	0.0556
-26.009	25.563	25.479	25.521	0.05412
-24.009	25.576	25.498	25.537	0.04904
-22.009	25.589	25.498	25.544	0.06268
-20.008	25.558	25.479	25.518	0.04911
-18.008	25.559	25.482	25.521	0.04787
-16.009	25.569	25.5	25.535	0.04046
-14.007	25.547	25.489	25.518	0.02924
-12.009	25.523	25.462	25.492	0.03121
-10.009	25.549	25.479	25.514	0.04117
-8.0085	25.545	25.485	25.515	0.03088
-6.0067	25.555	25.485	25.52	0.04165
-4.0094	25.523	25.473	25.498	0.02126
-2.0071	25.544	25.49	25.517	0.02502
-0.0084	25.502	25.479	25.49	-0.00642
1.9919	25.524	25.491	25.507	0.00402
3.9948	25.519	25.494	25.507	-0.00352
5.991	25.497	25.467	25.482	0.00155
7.9912	25.5	25.471	25.485	-0.00038
9.9917	25.483	25.466	25.474	-0.01183
11.991	25.505	25.473	25.489	0.00286
13.992	25.477	25.445	25.461	0.00268
15.991	25.499	25.468	25.484	0.00154
17.99	25.484	25.486	25.485	-0.03114
19.992	25.463	25.462	25.462	-0.02777
21.992	25.484	25.47	25.477	-0.01493
23.991	25.441	25.453	25.447	-0.04098
25.991	25.452	25.466	25.459	-0.0425
27.993	25.48	25.465	25.473	-0.01358
29.992	25.486	25.483	25.484	-0.0261
31.992	25.464	25.476	25.47	-0.04127
33.993	25.451	25.455	25.453	-0.03235
35.992	25.419	25.461	25.44	-0.07139
37.992	25.445	25.475	25.46	-0.05908
39.992	25.449	25.48	25.464	-0.06001
41.992	25.427	25.451	25.439	-0.05324
43.993	25.461	25.476	25.469	-0.04389
45.992	25.441	25.481	25.461	-0.06935
47.991	25.445	25.493	25.469	-0.07717
49.993	25.431	25.494	25.463	-0.09139
51.991	25.465	25.502	25.483	-0.06583
53.992	25.425	25.486	25.456	-0.08941
55.992	25.467	25.5	25.484	-0.06247
57.992	25.447	25.512	25.479	-0.0947
59.991	25.472	25.525	25.498	-0.08161
61.992	25.473	25.532	25.502	-0.08775
63.992	25.493	25.556	25.525	-0.09201
65.993	25.482	25.558	25.52	-0.10462
67.992	25.505	25.568	25.537	-0.09162
69.992	25.479	25.561	25.52	-0.11105
71.991	25.469	25.563	25.516	-0.1225
73.992	25.501	25.602	25.551	-0.12929
75.992	25.521	25.581	25.551	-0.08916
77.991	25.48	25.605	25.543	-0.15354
79.991	25.499	25.596	25.547	-0.12603
81.993	25.535	25.634	25.585	-0.12871
83.99	25.527	25.634	25.58	-0.13565
85.993	25.534	25.639	25.586	-0.13447
87.992	25.527	25.644	25.585	-0.14617
89.991	25.532	25.657	25.594	-0.15406
91.992	25.534	25.641	25.587	-0.13627
93.994	25.55	25.68	25.615	-0.15974
95.99	25.548	25.675	25.612	-0.156
97.99	25.536	25.679	25.608	-0.17142
99.992	25.536	25.674	25.605	-0.1667
101.99	25.551	25.682	25.617	-0.16027
103.99	25.541	25.678	25.61	-0.16565
105.99	25.56	25.686	25.623	-0.15488
107.99	25.545	25.671	25.608	-0.15543
109.99	25.574	25.699	25.637	-0.15433
111.99	25.562	25.708	25.635	-0.17507
113.99	25.564	25.7	25.632	-0.16464
115.99	25.536	25.678	25.607	-0.17073
117.99	25.572	25.705	25.639	-0.16125
119.99	25.549	25.686	25.617	-0.16649
121.99	25.575	25.686	25.631	-0.13981
123.99	25.539	25.67	25.605	-0.15994
125.99	25.564	25.676	25.62	-0.14134
127.99	25.545	25.682	25.614	-0.16514
129.99	25.557	25.687	25.622	-0.15842
131.99	25.553	25.685	25.619	-0.16036
133.99	25.547	25.666	25.607	-0.148
135.99	25.564	25.684	25.624	-0.14838
137.99	25.567	25.675	25.621	-0.13645
139.99	25.543	25.656	25.599	-0.14133
141.99	25.535	25.649	25.592	-0.14284
143.99	25.548	25.661	25.604	-0.14147
145.99	25.573	25.66	25.616	-0.11678
147.99	25.546	25.65	25.598	-0.13313
149.99	25.558	25.649	25.604	-0.11976
151.99	25.52	25.625	25.573	-0.13333
153.99	25.522	25.632	25.577	-0.13896
155.99	25.533	25.631	25.582	-0.12742
157.99	25.559	25.652	25.605	-0.12181
159.99	25.562	25.628	25.595	-0.09461
161.99	25.539	25.61	25.574	-0.09992
163.99	25.566	25.625	25.596	-0.08802
165.99	25.566	25.627	25.597	-0.08989
167.99	25.523	25.598	25.561	-0.10398
169.99	25.537	25.583	25.56	-0.07461
171.99	25.556	25.608	25.582	-0.08129
173.99	25.56	25.61	25.585	-0.07846
175.99	25.516	25.583	25.549	-0.09604
177.99	25.547	25.598	25.572	-0.08006
179.99	25.553	25.584	25.568	-0.06015
181.99	25.545	25.574	25.56	-0.05758
183.99	25.519	25.571	25.545	-0.08086
185.99	25.552	25.584	25.568	-0.06115
187.99	25.535	25.559	25.547	-0.05331
189.99	25.553	25.574	25.563	-0.05023
191.99	25.521	25.524	25.522	-0.03162
193.99	25.555	25.569	25.562	-0.04385
195.99	25.537	25.558	25.548	-0.04968
197.99	25.526	25.522	25.524	-0.02567
199.99	25.549	25.537	25.543	-0.0178
201.99	25.525	25.523	25.524	-0.02663
203.99	25.535	25.537	25.536	-0.0308
205.99	25.552	25.532	25.542	-0.00872
207.99	25.511	25.509	25.51	-0.02654
209.99	25.546	25.526	25.536	-0.00932
211.99	25.546	25.523	25.535	-0.0064
213.99	25.544	25.509	25.527	0.00617
215.99	25.505	25.493	25.499	-0.01719
217.99	25.552	25.517	25.534	0.00577
219.99	25.54	25.504	25.522	0.00703
221.99	25.532	25.503	25.517	-0.000334
223.99	25.52	25.504	25.512	-0.01297
225.99	25.49	25.472	25.481	-0.01121
227.99	25.539	25.491	25.515	0.01902
229.99	25.501	25.463	25.482	0.0092
231.99	25.527	25.487	25.507	0.01107
233.99	25.528	25.49	25.509	0.00911
235.99	25.505	25.472	25.488	0.00436
237.99	25.516	25.459	25.488	0.02779
239.99	25.532	25.467	25.499	0.03559
241.99	25.527	25.476	25.501	0.02197
243.99	25.503	25.467	25.485	0.00614
245.99	25.492	25.448	25.47	0.0151
247.99	25.508	25.457	25.482	0.02126
249.99	25.52	25.469	25.495	0.02203
251.99	25.49	25.442	25.466	0.01973
253.99	25.494	25.447	25.471	0.01793
255.99	25.506	25.452	25.479	0.02496
257.99	25.512	25.476	25.494	0.00688
259.99	25.488	25.436	25.462	0.02231
261.99	25.522	25.464	25.493	0.0292
263.99	25.482	25.44	25.461	0.01339
265.99	25.483	25.433	25.458	0.02079
267.99	25.502	25.444	25.473	0.02963
269.99	25.502	25.444	25.473	0.02888
271.99	25.483	25.431	25.457	0.02283
273.99	25.464	25.422	25.443	0.01339
275.99	25.464	25.428	25.446	0.00658
277.99	25.504	25.451	25.477	0.02486
279.99	25.476	25.416	25.446	0.03073
281.99	25.505	25.435	25.47	0.04053
283.99	25.469	25.426	25.447	0.01308
285.99	25.476	25.425	25.45	0.02183
287.99	25.508	25.446	25.477	0.03308
289.99	25.487	25.426	25.457	0.03262
291.99	25.493	25.433	25.463	0.0312
293.99	25.484	25.441	25.463	0.01395
295.99	25.467	25.415	25.441	0.0229
297.99	25.491	25.438	25.464	0.02463
299.99	25.464	25.419	25.442	0.01616
301.99	25.462	25.417	25.439	0.01571
303.99	25.5	25.43	25.465	0.04108
305.99	25.489	25.432	25.461	0.02838
307.99	25.467	25.409	25.438	0.02904
309.99	25.461	25.427	25.444	0.00562
311.99	25.484	25.428	25.456	0.02681
313.99	25.437	25.407	25.422	0.00174
315.99	25.486	25.439	25.463	0.01858
317.99	25.447	25.414	25.431	0.00407
319.99	25.443	25.411	25.427	0.00322
321.99	25.476	25.442	25.459	0.00464
323.99	25.464	25.426	25.445	0.00967
325.99	25.443	25.407	25.425	0.00651
327.99	25.445	25.404	25.425	0.01207
329.99	25.446	25.41	25.428	0.00774
331.99	25.451	25.421	25.436	0.0012
333.99	25.445	25.39	25.418	0.02592
335.99	25.455	25.418	25.436	0.00781
337.99	25.448	25.413	25.431	0.0066
339.99	25.43	25.393	25.412	0.00815
341.99	25.461	25.415	25.438	0.01683
343.99	25.424	25.397	25.41	-0.00257
345.99	25.453	25.402	25.427	0.02169
347.99	25.407	25.387	25.397	-0.00877
349.99	25.415	25.378	25.397	0.00831
351.99	25.448	25.4	25.424	0.01878
353.99	25.449	25.406	25.427	0.01388
355.99	25.404	25.378	25.391	-0.00268
357.99	25.41	25.382	25.396	-0.000814
359.99	25.416	25.373	25.395	0.01451
361.99	25.447	25.391	25.419	0.02651
363.99	25.417	25.368	25.392	0.02062
365.99	25.437	25.388	25.412	0.02013
367.99	25.404	25.383	25.393	-0.00813
369.99	25.41	25.37	25.39	0.01071
371.99	25.407	25.368	25.387	0.00982
373.99	25.409	25.377	25.393	0.0025
375.99	25.432	25.389	25.411	0.01355
377.99	25.393	25.361	25.377	0.00332
379.99	25.39	25.354	25.372	0.00726
381.99	25.383	25.366	25.375	-0.01158
383.99	25.38	25.348	25.364	0.00283
385.99	25.386	25.359	25.372	-0.00252
387.99	25.42	25.373	25.396	0.01757
389.99	25.361	25.332	25.346	0.000622
391.99	25.402	25.367	25.384	0.00589
393.99	25.365	25.347	25.356	-0.0108
395.99	25.375	25.351	25.363	-0.00485
397.99	25.358	25.342	25.35	-0.0124
399.99	25.397	25.37	25.384	-0.00209
401.99	25.368	25.345	25.357	-0.00654
403.99	25.363	25.332	25.348	0.00201
405.99	25.374	25.354	25.364	-0.00968
407.99	25.388	25.353	25.37	0.00652
409.99	25.367	25.338	25.352	-0.00027
411.99	25.376	25.359	25.367	-0.01271
413.99	25.344	25.335	25.339	-0.02042
415.99	25.351	25.338	25.344	-0.01527
417.99	25.369	25.345	25.357	-0.00491
419.99	25.339	25.326	25.333	-0.01618
421.99	25.343	25.342	25.343	-0.02832
423.99	25.34	25.318	25.329	-0.00716
425.99	25.338	25.326	25.332	-0.0163
427.99	25.361	25.338	25.35	-0.00524
429.99	25.353	25.329	25.341	-0.00572
431.99	25.347	25.328	25.337	-0.00989
433.99	25.356	25.328	25.342	-0.00177
435.99	25.32	25.312	25.316	-0.02113
437.99	25.327	25.308	25.317	-0.01044
439.99	25.338	25.33	25.334	-0.02079
441.99	25.335	25.324	25.329	-0.01824
443.99	25.316	25.306	25.311	-0.01921
445.99	25.341	25.316	25.329	-0.00446
447.99	25.317	25.29	25.303	-0.0018
449.99	25.292	25.294	25.293	-0.03105
451.99	25.307	25.287	25.297	-0.00868
453.99	25.322	25.295	25.309	-0.00186
455.99	25.295	25.279	25.287	-0.01242
457.99	25.309	25.296	25.302	-0.01605
459.99	25.292	25.3	25.296	-0.03661
461.99	25.316	25.302	25.309	-0.01525
463.99	25.313	25.298	25.306	-0.01438
465.99	25.279	25.278	25.278	-0.028
467.99	25.274	25.255	25.264	-0.01065
469.99	25.294	25.281	25.288	-0.0165
471.99	25.27	25.267	25.269	-0.02565
473.99	25.295	25.276	25.286	-0.00955
475.99	25.275	25.25	25.263	-0.00403
477.99	25.298	25.271	25.284	-0.00175
479.99	25.26	25.244	25.252	-0.01269
481.99	25.267	25.239	25.253	-0.00108
483.99	25.274	25.248	25.261	-0.00284
485.99	25.24	25.233	25.237	-0.02225
487.99	25.274	25.268	25.271	-0.02259
489.99	25.262	25.236	25.249	-0.00321
491.99	25.263	25.245	25.254	-0.01089
493.99	25.241	25.225	25.233	-0.01342
495.99	25.238	25.229	25.233	-0.0199
497.99	25.236	25.233	25.235	-0.02629
499.99	25.23	25.231	25.23	-0.03068

## Sheet: Fig1c
By(mT)	Delta I (uA)
-500	0.02065
-498.01	0.04193
-496.01	0.00298
-494.01	0.02471
-492.01	0.01659
-490.01	0.01499
-488.01	0.03763
-486.01	0.00153
-484.01	-0.00108
-482.01	0.01942
-480.01	0.02122
-478.01	0.01859
-476.01	0.03581
-474.01	0.01142
-472.01	0.02539
-470.01	0.02384
-468.01	0.00904
-466.01	0.0167
-464.01	-0.00284
-462.01	0.02065
-460.01	0.01134
-458.01	0.01958
-456.01	0.01451
-454.01	0.01618
-452.01	0.01207
-450.01	-0.00255
-448.01	0.02126
-446.01	0.00386
-444.01	0.01438
-442.01	0.01878
-440.01	0.0025
-438.01	0.01477
-436.01	-0.00904
-434.01	0.01839
-432.01	0.00375
-430.01	0.01855
-428.01	0.01695
-426.01	0.00988
-424.01	0.00681
-422.01	0.01421
-420.01	0.01743
-418.01	0.01607
-416.01	0.00238
-414.01	-0.00299
-412.01	0.000283
-410.01	0.00388
-408.01	0.0276
-406.01	0.01871
-404.01	-0.000854
-402.01	0.005
-400.01	-0.00884
-398.01	0.00284
-396.01	-0.01342
-394.01	-0.00421
-392.01	-0.01034
-390.01	0.00719
-388.01	0.01568
-386.01	-0.00332
-384.01	-0.01176
-382.01	0.01561
-380.01	0.00288
-378.01	-0.00843
-376.01	0.00589
-374.01	-0.00378
-372.01	-0.00403
-370.01	-0.00663
-368.01	-0.00663
-366.01	0.01159
-364.01	-0.00898
-362.01	-0.00923
-360.01	-0.01221
-358.01	0.00765
-356.01	-0.007
-354.01	0.00441
-352.01	-0.01988
-350.01	0.00397
-348.01	-0.01607
-346.01	-0.02982
-344.01	-0.00688
-342.01	-0.0043
-340.01	-0.01917
-338.01	-0.00125
-336.01	-0.03894
-334.01	-0.00996
-332.01	-0.00764
-330.01	0.00291
-328.01	-0.00743
-326.01	-0.00744
-324.01	-0.01474
-322.01	-0.00777
-320.01	0.00101
-318.01	-0.00578
-316.01	-0.01653
-314.01	-0.00592
-312.01	-0.01774
-310.01	-0.00902
-308.01	0.00112
-306.01	-0.02471
-304.01	-0.01427
-302.01	-0.00451
-300.01	-0.0201
-298.01	-0.01342
-296.01	-0.00661
-294.01	-0.01602
-292.01	-0.01424
-290.01	0.00295
-288.01	-0.02905
-286.01	-0.01459
-284.01	-0.02706
-282.01	-0.02115
-280.01	-0.01903
-278.01	-0.02609
-276.01	-0.01627
-274.01	-0.03144
-272.01	-0.015
-270.01	-0.02508
-268.01	-0.03103
-266.01	-0.03037
-264.01	-0.0243
-262.01	-0.01037
-260.01	-0.01899
-258.01	-0.02604
-256.01	-0.02983
-254.01	-0.02043
-252.01	-0.00926
-250.01	-0.02752
-248.01	-0.000657
-246.01	-0.03009
-244.01	-0.0199
-242.01	-0.01067
-240.01	-0.02275
-238.01	-0.02118
-236.01	-0.00405
-234.01	-0.02088
-232.01	0.000808
-230.01	-0.01869
-228.01	-0.01327
-226.01	-0.03112
-224.01	0.00413
-222.01	0.00986
-220.01	-0.0054
-218.01	-0.00196
-216.01	-0.01338
-214.01	-0.00542
-212.01	-0.00535
-210.01	-0.03685
-208.01	0.00687
-206.01	0.02954
-204.01	0.01827
-202.01	0.00509
-200.01	0.024
-198.01	0.02751
-196.01	0.01066
-194.01	0.03442
-192.01	0.02589
-190.01	0.04573
-188.01	0.02478
-186.01	0.04046
-184.01	0.03962
-182.01	0.04046
-180.01	0.03955
-178.01	0.04726
-176.01	0.05405
-174.01	0.07034
-172.01	0.06942
-170.01	0.08571
-168.01	0.0666
-166.01	0.06519
-164.01	0.08003
-162.01	0.07093
-160.01	0.08963
-158.01	0.09082
-156.01	0.11235
-154.01	0.10425
-152.01	0.09184
-150.01	0.07814
-148.01	0.1128
-146.01	0.11057
-144.01	0.11487
-142.01	0.11789
-140.01	0.1271
-138.01	0.1338
-136.01	0.13244
-134.01	0.13988
-132.01	0.13031
-130.01	0.1245
-128.01	0.1372
-126.01	0.13577
-124.01	0.14584
-122.01	0.14129
-120.01	0.14218
-118.01	0.15447
-116.01	0.16375
-114.01	0.14439
-112.01	0.15569
-110.01	0.16276
-108.01	0.15727
-106.01	0.17335
-104.01	0.15159
-102.01	0.1679
-100.01	0.1515
-98.008	0.1715
-96.008	0.15625
-94.009	0.1598
-92.007	0.17115
-90.009	0.17228
-88.009	0.15478
-86.008	0.17305
-84.009	0.16573
-82.008	0.16156
-80.008	0.1585
-78.009	0.16089
-76.008	0.15655
-74.008	0.15693
-72.009	0.1551
-70.009	0.17734
-68.009	0.14181
-66.008	0.15341
-64.009	0.14094
-62.009	0.14381
-60.01	0.13551
-58.01	0.12317
-56.01	0.10744
-54.009	0.12959
-52.009	0.1266
-50.008	0.11033
-48.008	0.1087
-46.007	0.10397
-44.008	0.08402
-42.008	0.07071
-40.007	0.05912
-38.008	0.08817
-36.009	0.07373
-34.009	0.06252
-32.008	0.06088
-30.008	0.06188
-28.009	0.0556
-26.009	0.05412
-24.009	0.04904
-22.009	0.06268
-20.008	0.04911
-18.008	0.04787
-16.009	0.04046
-14.007	0.02924
-12.009	0.03121
-10.009	0.04117
-8.0085	0.03088
-6.0067	0.04165
-4.0094	0.02126
-2.0071	0.02502
-0.0084	-0.00642
1.9919	0.00402
3.9948	-0.00352
5.991	0.00155
7.9912	-0.00038
9.9917	-0.01183
11.991	0.00286
13.992	0.00268
15.991	0.00154
17.99	-0.03114
19.992	-0.02777
21.992	-0.01493
23.991	-0.04098
25.991	-0.0425
27.993	-0.01358
29.992	-0.0261
31.992	-0.04127
33.993	-0.03235
35.992	-0.07139
37.992	-0.05908
39.992	-0.06001
41.992	-0.05324
43.993	-0.04389
45.992	-0.06935
47.991	-0.07717
49.993	-0.09139
51.991	-0.06583
53.992	-0.08941
55.992	-0.06247
57.992	-0.0947
59.991	-0.08161
61.992	-0.08775
63.992	-0.09201
65.993	-0.10462
67.992	-0.09162
69.992	-0.11105
71.991	-0.1225
73.992	-0.12929
75.992	-0.08916
77.991	-0.15354
79.991	-0.12603
81.993	-0.12871
83.99	-0.13565
85.993	-0.13447
87.992	-0.14617
89.991	-0.15406
91.992	-0.13627
93.994	-0.15974
95.99	-0.156
97.99	-0.17142
99.992	-0.1667
101.99	-0.16027
103.99	-0.16565
105.99	-0.15488
107.99	-0.15543
109.99	-0.15433
111.99	-0.17507
113.99	-0.16464
115.99	-0.17073
117.99	-0.16125
119.99	-0.16649
121.99	-0.13981
123.99	-0.15994
125.99	-0.14134
127.99	-0.16514
129.99	-0.15842
131.99	-0.16036
133.99	-0.148
135.99	-0.14838
137.99	-0.13645
139.99	-0.14133
141.99	-0.14284
143.99	-0.14147
145.99	-0.11678
147.99	-0.13313
149.99	-0.11976
151.99	-0.13333
153.99	-0.13896
155.99	-0.12742
157.99	-0.12181
159.99	-0.09461
161.99	-0.09992
163.99	-0.08802
165.99	-0.08989
167.99	-0.10398
169.99	-0.07461
171.99	-0.08129
173.99	-0.07846
175.99	-0.09604
177.99	-0.08006
179.99	-0.06015
181.99	-0.05758
183.99	-0.08086
185.99	-0.06115
187.99	-0.05331
189.99	-0.05023
191.99	-0.03162
193.99	-0.04385
195.99	-0.04968
197.99	-0.02567
199.99	-0.0178
201.99	-0.02663
203.99	-0.0308
205.99	-0.00872
207.99	-0.02654
209.99	-0.00932
211.99	-0.0064
213.99	0.00617
215.99	-0.01719
217.99	0.00577
219.99	0.00703
221.99	-0.000334
223.99	-0.01297
225.99	-0.01121
227.99	0.01902
229.99	0.0092
231.99	0.01107
233.99	0.00911
235.99	0.00436
237.99	0.02779
239.99	0.03559
241.99	0.02197
243.99	0.00614
245.99	0.0151
247.99	0.02126
249.99	0.02203
251.99	0.01973
253.99	0.01793
255.99	0.02496
257.99	0.00688
259.99	0.02231
261.99	0.0292
263.99	0.01339
265.99	0.02079
267.99	0.02963
269.99	0.02888
271.99	0.02283
273.99	0.01339
275.99	0.00658
277.99	0.02486
279.99	0.03073
281.99	0.04053
283.99	0.01308
285.99	0.02183
287.99	0.03308
289.99	0.03262
291.99	0.0312
293.99	0.01395
295.99	0.0229
297.99	0.02463
299.99	0.01616
301.99	0.01571
303.99	0.04108
305.99	0.02838
307.99	0.02904
309.99	0.00562
311.99	0.02681
313.99	0.00174
315.99	0.01858
317.99	0.00407
319.99	0.00322
321.99	0.00464
323.99	0.00967
325.99	0.00651
327.99	0.01207
329.99	0.00774
331.99	0.0012
333.99	0.02592
335.99	0.00781
337.99	0.0066
339.99	0.00815
341.99	0.01683
343.99	-0.00257
345.99	0.02169
347.99	-0.00877
349.99	0.00831
351.99	0.01878
353.99	0.01388
355.99	-0.00268
357.99	-0.000814
359.99	0.01451
361.99	0.02651
363.99	0.02062
365.99	0.02013
367.99	-0.00813
369.99	0.01071
371.99	0.00982
373.99	0.0025
375.99	0.01355
377.99	0.00332
379.99	0.00726
381.99	-0.01158
383.99	0.00283
385.99	-0.00252
387.99	0.01757
389.99	0.000622
391.99	0.00589
393.99	-0.0108
395.99	-0.00485
397.99	-0.0124
399.99	-0.00209
401.99	-0.00654
403.99	0.00201
405.99	-0.00968
407.99	0.00652
409.99	-0.00027
411.99	-0.01271
413.99	-0.02042
415.99	-0.01527
417.99	-0.00491
419.99	-0.01618
421.99	-0.02832
423.99	-0.00716
425.99	-0.0163
427.99	-0.00524
429.99	-0.00572
431.99	-0.00989
433.99	-0.00177
435.99	-0.02113
437.99	-0.01044
439.99	-0.02079
441.99	-0.01824
443.99	-0.01921
445.99	-0.00446
447.99	-0.0018
449.99	-0.03105
451.99	-0.00868
453.99	-0.00186
455.99	-0.01242
457.99	-0.01605
459.99	-0.03661
461.99	-0.01525
463.99	-0.01438
465.99	-0.028
467.99	-0.01065
469.99	-0.0165
471.99	-0.02565
473.99	-0.00955
475.99	-0.00403
477.99	-0.00175
479.99	-0.01269
481.99	-0.00108
483.99	-0.00284
485.99	-0.02225
487.99	-0.02259
489.99	-0.00321
491.99	-0.01089
493.99	-0.01342
495.99	-0.0199
497.99	-0.02629
499.99	-0.03068

## Sheet: Fig 1d
Theta(deg)	Delta I(uA)
1.9853	0.03222
3.9838	0.02274
5.9834	0.03635
7.9834	0.01129
9.9825	0.000656
11.984	0.01192
13.984	0.02785
15.984	0.00476
17.983	-0.00196
19.982	-0.01137
21.983	-0.02363
23.984	-0.02926
25.984	-0.03174
27.981	-0.03008
29.984	-0.06894
31.985	-0.03886
33.984	-0.07126
35.984	-0.07017
37.985	-0.0633
39.985	-0.06395
41.983	-0.06725
43.986	-0.08002
45.983	-0.08406
47.984	-0.08515
49.983	-0.08937
51.982	-0.08661
53.984	-0.11099
55.983	-0.11658
57.983	-0.10488
59.986	-0.11779
61.983	-0.11952
63.984	-0.11829
65.983	-0.12285
67.983	-0.12406
69.982	-0.13096
71.985	-0.13377
73.983	-0.12458
75.982	-0.14394
77.984	-0.14406
79.984	-0.14121
81.983	-0.12107
83.984	-0.11769
85.983	-0.1475
87.984	-0.14154
89.983	-0.1365
91.984	-0.13525
93.986	-0.13765
95.985	-0.11818
97.983	-0.13789
99.983	-0.13439
101.98	-0.13295
103.98	-0.13019
105.98	-0.11322
107.98	-0.11425
109.98	-0.10582
111.98	-0.12365
113.98	-0.11345
115.98	-0.13019
117.98	-0.10481
119.99	-0.08727
121.98	-0.09387
123.98	-0.09829
125.99	-0.107
127.98	-0.09159
129.98	-0.08595
131.98	-0.08832
133.99	-0.07402
135.98	-0.07487
137.98	-0.06328
139.98	-0.05188
141.98	-0.07886
143.98	-0.07074
145.98	-0.06422
147.98	-0.05386
149.98	-0.04627
151.98	-0.03418
153.98	-0.03145
155.98	-0.03117
157.98	-0.03813
159.98	-0.00907
161.98	-0.01678
163.98	-0.00814
165.98	-0.01138
167.98	-0.00974
169.98	0.01302
171.98	0.02842
173.98	0.01585
175.99	0.01977
177.98	0.02034
179.98	0.04392
181.98	0.01261
183.98	0.02153
185.98	0.05167
187.99	0.06294
189.98	0.06723
191.98	0.0673
193.98	0.05436
195.98	0.05551
197.98	0.06901
199.98	0.06937
201.98	0.09752
203.98	0.08745
205.98	0.09797
207.98	0.08725
209.98	0.10367
211.98	0.10966
213.99	0.11884
215.98	0.11427
217.98	0.11562
219.98	0.13688
221.99	0.15273
223.98	0.13432
225.98	0.15523
227.98	0.15021
229.98	0.18734
231.98	0.17015
233.99	0.16994
235.98	0.18082
237.98	0.18433
239.99	0.17747
241.99	0.19414
243.98	0.19838
245.98	0.20798
247.98	0.17322
249.98	0.1875
251.98	0.19444
253.98	0.18068
255.98	0.18954
257.98	0.19876
259.98	0.20179
261.98	0.2023
263.98	0.19388
265.98	0.19562
267.98	0.18953
270.001	0.20073
271.986	0.19828
273.985	0.19104
275.983	0.19615
277.984	0.18734
279.984	0.20066
281.983	0.1911
283.982	0.18406
285.984	0.19051
287.983	0.17733
289.985	0.18333
291.983	0.17614
293.984	0.18406
295.986	0.20572
297.983	0.18848
299.983	0.18776
301.984	0.16606
303.985	0.17964
305.983	0.18394
307.984	0.16675
309.984	0.17779
311.985	0.15163
313.983	0.15361
315.982	0.17694
317.983	0.14411
319.984	0.13184
321.982	0.13427
323.982	0.14121
325.983	0.12582
327.982	0.12335
329.984	0.08632
331.986	0.11847
333.982	0.09137
335.984	0.08636
337.984	0.08447
339.983	0.07666
341.983	0.07578
343.986	0.08018
345.985	0.08303
347.983	0.05813
349.984	0.05729
351.984	0.06178
353.984	0.03047
355.983	0.05419
357.984	0.02691
359.983	0.02664

## Sheet: Fig2a
By(mT)	DeltaI 11'0	By(mT)	Delta I 110
400	-0.01654	799.99	0.11871
395.01	0.0131	794.99	0.11486
390.01	-0.01008	789.99	0.10097
385.01	0.01036	784.99	0.10997
380.01	-0.02254	779.99	0.11234
375.01	0.03715	774.99	0.1286
370.01	-0.01291	769.99	0.12611
365.01	-0.00771	764.99	0.12973
360.01	0.03004	759.99	0.11601
355.01	-0.0046	754.99	0.12407
350.01	0.000255	749.99	0.14406
345.01	0.04499	744.99	0.13447
340.01	0.02362	739.99	0.12713
335.01	0.02073	734.99	0.12026
330.01	0.02126	729.99	0.11774
325.01	0.03536	724.99	0.12866
320.01	0.00294	719.99	0.11699
315.01	-0.00459	714.99	0.11321
310.01	0.01084	709.99	0.09652
305.01	0.01972	704.99	0.0977
300.01	0.06268	699.99	0.11007
295.01	0.06021	694.99	0.10592
290.01	0.04305	689.99	0.09929
285.01	0.03063	684.99	0.10369
280.01	0.05168	679.99	0.10815
275.01	0.05352	674.99	0.10578
270.01	0.04884	669.99	0.10729
265.01	0.03852	664.99	0.08249
260.01	0.04868	659.99	0.10081
255.01	0.04804	654.99	0.12286
250.01	0.05021	649.99	0.0873
245.01	0.05384	644.99	0.09202
240.01	0.04825	639.99	0.10848
235.01	0.05852	634.99	0.08777
230.01	0.02115	629.99	0.10684
225.01	0.00757	624.99	0.09775
220.01	-0.00912	619.99	0.10004
215.01	0.0104	614.99	0.08969
210.01	0.000197	609.99	0.08456
205.01	-0.0018	604.99	0.08458
200.01	-0.02155	599.99	0.09183
195.01	-0.05587	594.99	0.08401
190.01	-0.04577	589.99	0.0755
185.01	-0.07845	584.99	0.07733
180.01	-0.05218	579.99	0.06671
175.01	-0.09451	574.99	0.10061
170.01	-0.09983	569.99	0.09071
165.01	-0.12124	564.99	0.08929
160.01	-0.13199	559.99	0.09315
155.01	-0.16373	554.99	0.0715
150.01	-0.13683	549.99	0.07145
145.01	-0.15958	544.99	0.08678
140.01	-0.19574	539.99	0.07593
135.01	-0.18579	534.99	0.07427
130.01	-0.18116	529.99	0.0775
125.01	-0.24938	524.99	0.07574
120.01	-0.13399	519.99	0.07788
115.01	-0.21912	514.99	0.06937
110.01	-0.21064	509.99	0.07246
105.01	-0.2309	504.99	0.10353
100.01	-0.22132	499.99	0.08417
95.008	-0.2507	494.99	0.07681
90.007	-0.21943	489.99	0.07728
85.008	-0.20543	484.99	0.05925
80.007	-0.208	479.99	0.07903
75.007	-0.20669	474.99	0.06236
70.009	-0.20132	469.99	0.08936
65.005	-0.18258	464.99	0.0801
60.008	-0.17195	459.99	0.06839
55.007	-0.15394	454.99	0.06094
50.007	-0.11209	449.99	0.07315
45.006	-0.12099	444.99	0.0791
40.008	-0.11499	439.99	0.07737
35.007	-0.10609	434.99	0.09374
30.008	-0.07481	429.99	0.1067
25.008	-0.07834	424.99	0.08477
20.006	-0.07735	419.99	0.08758
15.004	-0.04112	414.99	0.08375
10.009	-0.0466	409.99	0.06089
5.0059	-0.02402	404.99	0.10341
0.0067	-0.00797	399.99	0.07278
-4.9931	-0.01939	394.99	0.09083
-9.9934	0.02126	389.99	0.1208
-14.993	0.01546	384.99	0.08932
-19.993	0.01593	379.99	0.09081
-24.994	0.03078	374.99	0.08531
-29.993	0.06315	369.99	0.07498
-34.993	0.07247	364.99	0.08008
-39.994	0.07968	359.99	0.07252
-44.993	0.0841	354.99	0.10477
-49.993	0.10953	349.99	0.09211
-54.992	0.11012	344.99	0.09898
-59.993	0.13885	339.99	0.08792
-64.993	0.17571	334.99	0.06503
-69.993	0.16581	329.99	0.08754
-74.993	0.16503	324.99	0.05816
-79.993	0.1696	319.99	0.0589
-84.993	0.19914	314.99	0.07806
-89.993	0.2034	309.99	0.09154
-94.995	0.2133	304.99	0.05058
-99.992	0.24199	299.99	0.06684
-104.99	0.19613	294.99	0.07292
-109.99	0.23336	289.99	0.06699
-114.99	0.21708	284.99	0.06394
-119.99	0.23193	279.99	0.04288
-124.99	0.2575	274.99	0.03711
-129.99	0.21209	269.99	0.0344
-134.99	0.22877	264.99	0.02187
-139.99	0.22266	259.99	0.05054
-144.99	0.22856	254.99	0.05134
-149.99	0.20898	249.99	0.02999
-154.99	0.20624	244.99	0.0485
-159.99	0.17413	239.99	0.05205
-164.99	0.14281	234.99	0.02853
-169.99	0.15676	229.99	0.04291
-174.99	0.14007	224.99	0.0199
-180	0.12259	219.99	0.01278
-185	0.07964	214.99	0.02381
-189.99	0.10528	209.99	0.00899
-194.99	0.04468	204.99	0.0001
-199.99	0.06262	199.99	0.01638
-204.99	0.03546	194.99	0.00207
-209.99	0.02414	189.99	-0.00743
-214.99	0.01783	184.99	-0.00321
-220	-0.0077	179.99	-0.03437
-225	-0.02323	174.99	-0.01719
-229.99	-0.02796	169.99	-0.01172
-234.99	-0.03713	164.99	-0.03943
-239.99	-0.0388	159.99	-0.05462
-244.99	-0.04182	154.99	-0.06263
-249.99	-0.04472	149.99	-0.08284
-254.99	-0.04371	144.99	-0.08004
-259.99	-0.05609	139.99	-0.07274
-264.99	-0.03766	134.99	-0.07642
-269.99	-0.05012	129.99	-0.1093
-274.99	-0.03892	124.99	-0.12389
-279.99	-0.02612	119.99	-0.1641
-284.99	-0.01876	114.99	-0.15023
-289.99	-0.03886	109.99	-0.14813
-294.99	-0.01428	104.99	-0.16037
-299.99	-0.00907	99.992	-0.14651
-304.99	-0.03934	94.993	-0.2141
-309.99	-0.02655	89.993	-0.21832
-314.99	-0.01992	84.992	-0.21495
-319.99	0.00863	79.993	-0.22749
-324.99	0.01188	74.992	-0.23301
-329.99	0.00479	69.993	-0.21759
-334.99	-0.02687	64.993	-0.17918
-339.99	0.00267	59.991	-0.19771
-344.99	0.0062	54.992	-0.1672
-349.99	0.03283	49.992	-0.14637
-354.99	-0.00607	44.991	-0.14824
-359.99	0.0063	39.993	-0.12247
-364.99	0.00778	34.994	-0.12055
-369.99	0.00409	29.992	-0.10646
-374.99	-0.02154	24.993	-0.05034
-379.99	0.0123	19.992	-0.04169
-384.99	0.0204	14.993	-0.04086
-389.99	0.02899	9.9931	-0.04591
-394.99	0.01799	4.9933	-0.0144
-399.99	-0.00196	-0.009	0.00154
		-5.007	-0.02321
		-10.009	0.00522
		-15.007	0.00086
		-20.008	-0.0176
		-25.008	-0.02424
		-30.009	-0.00196
		-35.008	0.02374
		-40.008	0.02777
		-45.007	0.07602
		-50.01	0.11582
		-55.008	0.10686
		-60.008	0.09936
		-65.007	0.15948
		-70.008	0.17912
		-75.008	0.17715
		-80.007	0.23434
		-85.008	0.22067
		-90.008	0.22541
		-95.008	0.23799
		-100.01	0.23084
		-105.01	0.24038
		-110.01	0.22204
		-115.01	0.21923
		-120.01	0.16308
		-125.01	0.1858
		-130.01	0.19082
		-135.01	0.21773
		-140.01	0.15598
		-145.01	0.13816
		-150.01	0.1175
		-155.01	0.10628
		-160.01	0.06435
		-165.01	0.08067
		-170.01	0.04793
		-175.01	0.03194
		-180.01	0.02777
		-185.01	0.00707
		-190.01	0.00489
		-195.01	-0.01226
		-200.01	-0.02797
		-205.01	-0.02141
		-210.01	-0.02183
		-215.01	-0.04304
		-220.01	-0.05268
		-225.01	-0.05671
		-230.01	-0.05149
		-235.01	-0.03832
		-240.01	-0.03626
		-245.01	-0.03271
		-250.01	-0.06152
		-255.01	-0.05602
		-260.01	-0.0411
		-265.01	-0.03782
		-270.01	-0.04907
		-275.01	-0.06187
		-280.01	-0.09009
		-285.01	-0.06409
		-290.01	-0.0388
		-295.01	-0.04404
		-300.01	-0.02079
		-305.01	-0.0611
		-310.01	-0.04439
		-315.01	-0.03657
		-320.01	-0.03399
		-325.01	-0.04699
		-330.01	-0.03332
		-335.01	-0.03735
		-340.01	-0.04097
		-345.01	-0.03847
		-350.01	-0.00765
		-355.01	-0.01866
		-360.01	-0.01601
		-365.01	-0.02092
		-370.01	-0.02302
		-375.01	-0.00438
		-380.01	-0.01308
		-385.01	-0.03212
		-390.01	0.01154
		-395.01	-0.01795
		-400.01	0.00888
		-405.01	-0.01416
		-410.01	0.00713
		-415.01	-0.00251
		-420.01	0.01642
		-425.01	0.00029
		-430.01	0.02905
		-435.01	0.02803
		-440.01	0.02595
		-445.01	0.02396
		-450.01	0.01039
		-455.01	-0.00958
		-460.01	0.02396
		-465.01	0.01562
		-470.01	0.03204
		-475.01	0.01971
		-480.01	0.03573
		-485.01	0.02782
		-490.01	0.03315
		-495.01	0.02971
		-500.01	0.02358
		-505.01	0.00531
		-510.01	0.01855
		-515.01	0.0127
		-520.01	-0.0013
		-525.01	0.00882
		-530.01	0.01984
		-535.01	0.03215
		-540.01	0.00128
		-545.01	0.03094
		-550.01	0.03017
		-555.01	0.00072
		-560.01	0.01209
		-565.01	0.00645
		-570.01	0.01588
		-575.01	0.02948
		-580.01	0.01714
		-585.01	-0.00307
		-590.01	0.0019
		-595.01	-0.00416
		-600.01	0.00548
		-605.01	0.0218
		-610.01	0.00929
		-615.01	0.0092
		-620.01	0.02654
		-625.01	0.04269
		-630.01	0.01026
		-635.01	0.03803
		-640.01	-0.01018
		-645.01	0.01571
		-650.01	0.02528
		-655.01	-0.00339
		-660.01	0.01426
		-665.01	0.02467
		-670.01	0.04139
		-675.01	0.00787
		-680.01	0.00372
		-685.01	0.00199
		-690.01	-0.00885
		-695.01	-0.00084
		-700.01	0.01676
		-705.01	-0.0034
		-710.01	-0.00535
		-715.01	-0.00134
		-720.01	0.01213
		-725.01	0.00548
		-730.01	-7e-05
		-735.01	0.00628
		-740.01	0.00597
		-745.01	-0.00857
		-750.01	-0.00902
		-755.01	-0.01989
		-760.01	0.00787
		-765.01	0.00458
		-770.01	-0.02434
		-775.01	-0.00797
		-780.01	-0.02967
		-785.01	-0.02536
		-790.01	-0.02427
		-795.01	-0.01878
		-800	-0.02264

## Sheet: Fig2b
By(mT)	Delta I (uA) 2um	By(mT)	Delta I (uA) 3um	By(mT)	Delta I (uA) 5um
799.99	0.11271	300	0.01071	400	-0.01754
794.99	0.10886	298.01	0.002	395.01	0.0121
789.99	0.09497	296.01	0.02312	390.01	-0.01108
784.99	0.10397	294.01	0.0117	385.01	0.00936
779.99	0.10634	292.01	0.00554	380.01	-0.02354
774.99	0.1226	290.01	0.01145	375.01	0.03615
769.99	0.12011	288.01	0.03056	370.01	-0.01391
764.99	0.12373	286.01	0.01436	365.01	-0.00871
759.99	0.11001	284.01	0.03051	360.01	0.02904
754.99	0.11807	282.01	0.03637	355.01	-0.0056
749.99	0.13806	280.01	0.02846	350.01	-0.000745
744.99	0.12847	278.01	0.00999	345.01	0.04399
739.99	0.12113	276.01	0.02178	340.01	0.02262
734.99	0.11426	274.01	0.02556	335.01	0.01973
729.99	0.11174	272.01	0.03283	330.01	0.02026
724.99	0.12266	270.01	0.02502	325.01	0.03436
719.99	0.11099	268.01	0.02309	320.01	0.00194
714.99	0.10721	266.01	0.03279	315.01	-0.00559
709.99	0.09052	264.01	0.02086	310.01	0.00984
704.99	0.0917	262.01	0.02157	305.01	0.01872
699.99	0.10407	260.01	0.0067	300.01	0.06168
694.99	0.09992	258.01	0.00925	295.01	0.05921
689.99	0.09329	256.01	0.03021	290.01	0.04205
684.99	0.09769	254.01	0.0317	285.01	0.02963
679.99	0.10215	252.01	0.03341	280.01	0.05068
674.99	0.09978	250.01	0.01867	275.01	0.05252
669.99	0.10129	248.01	0.00569	270.01	0.04784
664.99	0.07649	246.01	0.01747	265.01	0.03752
659.99	0.09481	244.01	0.03072	260.01	0.04768
654.99	0.11686	242.01	0.02749	255.01	0.04704
649.99	0.0813	240.01	0.01083	250.01	0.04921
644.99	0.08602	238.01	0.0153	245.01	0.05284
639.99	0.10248	236.01	0.00814	240.01	0.04725
634.99	0.08177	234.01	0.01082	235.01	0.05752
629.99	0.10084	232.01	0.00346	230.01	0.02015
624.99	0.09175	230.01	0.01543	225.01	0.00657
619.99	0.09404	228.01	0.00647	220.01	-0.01012
614.99	0.08369	226.01	0.00442	215.01	0.0094
609.99	0.07856	224.01	-0.00313	210.01	-0.000803
604.99	0.07858	222.01	-0.01031	205.01	-0.0028
599.99	0.08583	220.01	0.000311	200.01	-0.02255
594.99	0.07801	218.01	-0.00803	195.01	-0.05687
589.99	0.0695	216.01	-0.000871	190.01	-0.04677
584.99	0.07133	214.01	0.0097	185.01	-0.07945
579.99	0.06071	212.01	-0.01567	180.01	-0.05318
574.99	0.09461	210.01	-0.00219	175.01	-0.09551
569.99	0.08471	208.01	-0.02119	170.01	-0.10083
564.99	0.08329	206.01	-0.0082	165.01	-0.12224
559.99	0.08715	204.01	-0.01034	160.01	-0.13299
554.99	0.0655	202.01	-0.01786	155.01	-0.16473
549.99	0.06545	200.01	-0.04014	150.01	-0.13783
544.99	0.08078	198.01	-0.0149	145.01	-0.16058
539.99	0.06993	196.01	-0.02363	140.01	-0.19674
534.99	0.06827	194.01	-0.03907	135.01	-0.18679
529.99	0.0715	192.01	-0.02947	130.01	-0.18216
524.99	0.06974	190.01	-0.02899	125.01	-0.25038
519.99	0.07188	188.01	-0.04379	120.01	-0.13499
514.99	0.06337	186.01	-0.03316	115.01	-0.22012
509.99	0.06646	184.01	-0.03766	110.01	-0.21164
504.99	0.09753	182.01	-0.05184	105.01	-0.2319
499.99	0.07817	180.01	-0.03419	100.01	-0.22232
494.99	0.07081	178.01	-0.05727	95.008	-0.2517
489.99	0.07128	176.01	-0.05631	90.007	-0.22043
484.99	0.05325	174.01	-0.06579	85.008	-0.20643
479.99	0.07303	172.01	-0.06041	80.007	-0.209
474.99	0.05636	170.01	-0.06366	75.007	-0.20769
469.99	0.08336	168.01	-0.08566	70.009	-0.20232
464.99	0.0741	166.01	-0.07118	65.005	-0.18358
459.99	0.06239	164.01	-0.08824	60.008	-0.17295
454.99	0.05494	162.01	-0.08819	55.007	-0.15494
449.99	0.06715	160.01	-0.08452	50.007	-0.11309
444.99	0.0731	158.01	-0.09111	45.006	-0.12199
439.99	0.07137	156.01	-0.09111	40.008	-0.11599
434.99	0.08774	154.01	-0.09615	35.007	-0.10709
429.99	0.1007	152.01	-0.10943	30.008	-0.07581
424.99	0.07877	150.01	-0.11904	25.008	-0.07934
419.99	0.08158	148.01	-0.12155	20.006	-0.07835
414.99	0.07775	146.01	-0.11603	15.004	-0.04212
409.99	0.05489	144.01	-0.13651	10.009	-0.0476
404.99	0.09741	142.01	-0.1179	5.0059	-0.02502
399.99	0.06678	140.01	-0.13334	0.0067	-0.00897
394.99	0.08483	138.01	-0.13462	-4.9931	-0.02039
389.99	0.1148	136.01	-0.12963	-9.9934	0.02026
384.99	0.08332	134.01	-0.14205	-14.993	0.01446
379.99	0.08481	132.01	-0.12751	-19.993	0.01493
374.99	0.07931	130.01	-0.15284	-24.994	0.02978
369.99	0.06898	128.01	-0.16153	-29.993	0.06215
364.99	0.07408	126.01	-0.15622	-34.993	0.07147
359.99	0.06652	124.01	-0.16838	-39.994	0.07868
354.99	0.09877	122.01	-0.16093	-44.993	0.0831
349.99	0.08611	120.01	-0.15321	-49.993	0.10853
344.99	0.09298	118.01	-0.14977	-54.992	0.10912
339.99	0.08192	116.01	-0.15854	-59.993	0.13785
334.99	0.05903	114.01	-0.16089	-64.993	0.17471
329.99	0.08154	112.01	-0.16479	-69.993	0.16481
324.99	0.05216	110.01	-0.17152	-74.993	0.16403
319.99	0.0529	108.01	-0.14949	-79.993	0.1686
314.99	0.07206	106.01	-0.17291	-84.993	0.19814
309.99	0.08554	104.01	-0.16285	-89.993	0.2024
304.99	0.04458	102.01	-0.17257	-94.995	0.2123
299.99	0.06084	100.01	-0.17232	-99.992	0.24099
294.99	0.06692	98.009	-0.18935	-104.99	0.19513
289.99	0.06099	96.009	-0.18632	-109.99	0.23236
284.99	0.05794	94.008	-0.15617	-114.99	0.21608
279.99	0.03688	92.009	-0.18665	-119.99	0.23093
274.99	0.03111	90.008	-0.17831	-124.99	0.2565
269.99	0.0284	88.008	-0.18658	-129.99	0.21109
264.99	0.01587	86.009	-0.14946	-134.99	0.22777
259.99	0.04454	84.01	-0.18271	-139.99	0.22166
254.99	0.04534	82.009	-0.18422	-144.99	0.22756
249.99	0.02399	80.008	-0.16048	-149.99	0.20798
244.99	0.0425	78.008	-0.17743	-154.99	0.20524
239.99	0.04605	76.009	-0.13553	-159.99	0.17313
234.99	0.02253	74.008	-0.15195	-164.99	0.14181
229.99	0.03691	72.008	-0.1473	-169.99	0.15576
224.99	0.0139	70.009	-0.15597	-174.99	0.13907
219.99	0.00678	68.009	-0.14942	-180	0.12159
214.99	0.01781	66.009	-0.15149	-185	0.07864
209.99	0.00299	64.008	-0.13628	-189.99	0.10428
204.99	-0.0059	62.007	-0.13223	-194.99	0.04368
199.99	0.01038	60.008	-0.14114	-199.99	0.06162
194.99	-0.00393	58.008	-0.12767	-204.99	0.03446
189.99	-0.01343	56.01	-0.11925	-209.99	0.02314
184.99	-0.00921	54.008	-0.12523	-214.99	0.01683
179.99	-0.04037	52.009	-0.08995	-220	-0.0087
174.99	-0.02319	50.009	-0.1104	-225	-0.02423
169.99	-0.01772	48.009	-0.10618	-229.99	-0.02896
164.99	-0.04543	46.009	-0.09417	-234.99	-0.03813
159.99	-0.06062	44.009	-0.1014	-239.99	-0.0398
154.99	-0.06863	42.007	-0.09034	-244.99	-0.04282
149.99	-0.08884	40.009	-0.08183	-249.99	-0.04572
144.99	-0.08604	38.008	-0.0956	-254.99	-0.04471
139.99	-0.07874	36.007	-0.09225	-259.99	-0.05709
134.99	-0.08242	34.008	-0.08025	-264.99	-0.03866
129.99	-0.1153	32.008	-0.0769	-269.99	-0.05112
124.99	-0.12989	30.008	-0.08949	-274.99	-0.03992
119.99	-0.1701	28.008	-0.08962	-279.99	-0.02712
114.99	-0.15623	26.008	-0.08251	-284.99	-0.01976
109.99	-0.15413	24.009	-0.07152	-289.99	-0.03986
104.99	-0.16637	22.007	-0.07483	-294.99	-0.01528
99.992	-0.15251	20.009	-0.05796	-299.99	-0.01007
94.993	-0.2201	18.008	-0.05832	-304.99	-0.04034
89.993	-0.22432	16.009	-0.03636	-309.99	-0.02755
84.992	-0.22095	14.008	-0.06511	-314.99	-0.02092
79.993	-0.23349	12.008	-0.04586	-319.99	0.00763
74.992	-0.23901	10.009	-0.03925	-324.99	0.01088
69.993	-0.22359	8.0087	-0.03503	-329.99	0.00379
64.993	-0.18518	6.0073	-0.04543	-334.99	-0.02787
59.991	-0.20371	4.0082	-0.02842	-339.99	0.00167
54.992	-0.1732	2.009	-0.04119	-344.99	0.0052
49.992	-0.15237	0.0076	-0.03355	-349.99	0.03183
44.991	-0.15424	-1.9917	-0.01309	-354.99	-0.00707
39.993	-0.12847	-3.9925	-0.00933	-359.99	0.0053
34.994	-0.12655	-5.9927	-0.01271	-364.99	0.00678
29.992	-0.11246	-7.9921	-0.01424	-369.99	0.00309
24.993	-0.05634	-9.9924	0.00399	-374.99	-0.02254
19.992	-0.04769	-11.993	0.00551	-379.99	0.0113
14.993	-0.04686	-13.992	-0.0037	-384.99	0.0194
9.9931	-0.05191	-15.991	-0.00354	-389.99	0.02799
4.9933	-0.0204	-17.992	0.00298	-394.99	0.01699
-0.009	-0.00446	-19.992	0.02303	-399.99	-0.00296
-5.007	-0.02921	-21.992	0.01717
-10.009	-0.00078	-23.993	0.00834
-15.007	-0.00514	-25.993	0.02187
-20.008	-0.0236	-27.992	0.02818
-25.008	-0.03024	-29.991	0.02255
-30.009	-0.00796	-31.992	0.04414
-35.008	0.01774	-33.99	0.01988
-40.008	0.02177	-35.991	0.02216
-45.007	0.07002	-37.994	0.03356
-50.01	0.10982	-39.992	0.04517
-55.008	0.10086	-41.992	0.03279
-60.008	0.09336	-43.992	0.03468
-65.007	0.15348	-45.993	0.04624
-70.008	0.17312	-47.991	0.06134
-75.008	0.17115	-49.991	0.05707
-80.007	0.22834	-51.99	0.06444
-85.008	0.21467	-53.993	0.08615
-90.008	0.21941	-55.993	0.07573
-95.008	0.23199	-57.991	0.07618
-100.01	0.22484	-59.99	0.0797
-105.01	0.23438	-61.992	0.10301
-110.01	0.21604	-63.991	0.0872
-115.01	0.21323	-65.992	0.08098
-120.01	0.15708	-67.992	0.10855
-125.01	0.1798	-69.992	0.09991
-130.01	0.18482	-71.991	0.09906
-135.01	0.21173	-73.993	0.11771
-140.01	0.14998	-75.991	0.10766
-145.01	0.13216	-77.993	0.13117
-150.01	0.1115	-79.993	0.1114
-155.01	0.10028	-81.992	0.1173
-160.01	0.05835	-83.993	0.14578
-165.01	0.07467	-85.993	0.12056
-170.01	0.04193	-87.991	0.1496
-175.01	0.02594	-89.99	0.14631
-180.01	0.02177	-91.992	0.14134
-185.01	0.00107	-93.992	0.14405
-190.01	-0.00111	-95.992	0.15819
-195.01	-0.01826	-97.991	0.15275
-200.01	-0.03397	-99.993	0.13062
-205.01	-0.02741	-101.99	0.15245
-210.01	-0.02783	-103.99	0.16016
-215.01	-0.04904	-105.99	0.18367
-220.01	-0.05868	-107.99	0.16941
-225.01	-0.06271	-109.99	0.14255
-230.01	-0.05749	-111.99	0.15812
-235.01	-0.04432	-113.99	0.16302
-240.01	-0.04226	-115.99	0.15215
-245.01	-0.03871	-117.99	0.12321
-250.01	-0.06752	-119.99	0.15771
-255.01	-0.06202	-121.99	0.16934
-260.01	-0.0471	-123.99	0.14348
-265.01	-0.04382	-125.99	0.17892
-270.01	-0.05507	-127.99	0.1376
-275.01	-0.06787	-129.99	0.16366
-280.01	-0.09609	-131.99	0.14618
-285.01	-0.07009	-133.99	0.14522
-290.01	-0.0448	-135.99	0.13221
-295.01	-0.05004	-137.99	0.14241
-300.01	-0.02679	-139.99	0.13585
-305.01	-0.0671	-141.99	0.11815
-310.01	-0.05039	-143.99	0.12565
-315.01	-0.04257	-145.99	0.13486
-320.01	-0.03999	-147.99	0.13436
-325.01	-0.05299	-149.99	0.11774
-330.01	-0.03932	-151.99	0.11265
-335.01	-0.04335	-153.99	0.10281
-340.01	-0.04697	-155.99	0.12031
-345.01	-0.04447	-157.99	0.09779
-350.01	-0.01365	-159.99	0.11183
-355.01	-0.02466	-161.99	0.10517
-360.01	-0.02201	-163.99	0.09632
-365.01	-0.02692	-165.99	0.07957
-370.01	-0.02902	-167.99	0.09646
-375.01	-0.01038	-169.99	0.09291
-380.01	-0.01908	-171.99	0.06978
-385.01	-0.03812	-173.99	0.08455
-390.01	0.00554	-175.99	0.07805
-395.01	-0.02395	-177.99	0.08344
-400.01	0.00288	-179.99	0.05537
-405.01	-0.02016	-181.99	0.06303
-410.01	0.00113	-183.99	0.0508
-415.01	-0.00851	-185.99	0.04723
-420.01	0.01042	-187.99	0.04483
-425.01	-0.00571	-189.99	0.04269
-430.01	0.02305	-191.99	0.06348
-435.01	0.02203	-193.99	0.03748
-440.01	0.01995	-195.99	0.03838
-445.01	0.01796	-197.99	0.02237
-450.01	0.00439	-199.99	0.01115
-455.01	-0.01558	-201.99	0.01388
-460.01	0.01796	-203.99	0.01505
-465.01	0.00962	-205.99	0.00949
-470.01	0.02604	-207.99	0.03924
-475.01	0.01371	-209.99	-0.01113
-480.01	0.02973	-211.99	0.02754
-485.01	0.02182	-213.99	0.01003
-490.01	0.02715	-215.99	0.0021
-495.01	0.02371	-217.99	0.00278
-500.01	0.01758	-219.99	0.00672
-505.01	-0.00069	-221.99	0.00638
-510.01	0.01255	-223.99	-0.0112
-515.01	0.0067	-225.99	-0.02304
-520.01	-0.0073	-227.99	-0.006
-525.01	0.00282	-229.99	-0.01894
-530.01	0.01384	-231.99	-0.00858
-535.01	0.02615	-233.99	-0.01259
-540.01	-0.00472	-235.99	-0.0304
-545.01	0.02494	-237.99	0.00403
-550.01	0.02417	-239.99	-0.01615
-555.01	-0.00528	-241.99	-0.00634
-560.01	0.00609	-243.99	-0.02019
-565.01	0.00045	-245.99	-0.01893
-570.01	0.00988	-247.99	-0.00632
-575.01	0.02348	-249.99	-0.01905
-580.01	0.01114	-251.99	-0.03419
-585.01	-0.00907	-253.99	-0.01676
-590.01	-0.0041	-255.99	-0.03111
-595.01	-0.01016	-257.99	-0.02347
-600.01	-0.00052	-259.99	-0.03015
-605.01	0.0158	-261.99	-0.03768
-610.01	0.00329	-263.99	-0.0307
-615.01	0.0032	-265.99	0.00421
-620.01	0.02054	-267.99	-0.03088
-625.01	0.03669	-269.99	-0.01107
-630.01	0.00426	-271.99	-0.02189
-635.01	0.03203	-273.99	-0.02873
-640.01	-0.01618	-275.99	-0.02865
-645.01	0.00971	-277.99	-0.01663
-650.01	0.01928	-279.99	-0.04411
-655.01	-0.00939	-281.99	-0.02607
-660.01	0.00826	-283.99	-0.02707
-665.01	0.01867	-285.99	-0.02069
-670.01	0.03539	-287.99	-0.02335
-675.01	0.00187	-289.99	-0.00974
-680.01	-0.00228	-291.99	-0.01742
-685.01	-0.00401	-293.99	-0.02934
-690.01	-0.01485	-295.99	-0.03241
-695.01	-0.00684	-297.99	-0.02279
-700.01	0.01076	-299.99	-0.02392
-705.01	-0.0094
-710.01	-0.01135
-715.01	-0.00734
-720.01	0.00613
-725.01	-0.00052
-730.01	-0.00607
-735.01	0.00028
-740.01	-3e-05
-745.01	-0.01457
-750.01	-0.01502
-755.01	-0.02589
-760.01	0.00187
-765.01	-0.00142
-770.01	-0.03034
-775.01	-0.01397
-780.01	-0.03567
-785.01	-0.03136
-790.01	-0.03027
-795.01	-0.02478
-800	-0.02864

## Sheet: Fig3a
By (mT)	Isw +	Isw -	Delta I (uA)	Iavg(uA)
3.0003	18.4533	17.4326	1.02068	17.9429
2.9528	18.1562	17.3666	0.78955	17.7614
2.9024	17.9694	17.2827	0.68672	17.6261
2.8518	17.5273	17.2151	0.31221	17.3712
2.8026	17.3286	17.3726	-0.04401	17.3506
2.7535	17.205	17.6533	-0.44827	17.4292
2.7026	17.2814	18.09	-0.80852	17.6857
2.6525	17.4564	18.0805	-0.6241	17.7684
2.6017	17.5517	18.3779	-0.82612	17.9648
2.5534	17.7018	18.3743	-0.67255	18.038
2.5026	17.8498	18.3354	-0.48561	18.0926
2.4523	18.0365	18.2182	-0.18168	18.1273
2.4025	18.1556	18.1007	0.05489	18.1282
2.3536	18.2476	17.9808	0.26682	18.1142
2.3023	18.3029	17.7803	0.52259	18.0416
2.2522	18.4162	17.6226	0.79353	18.0194
2.2031	18.5138	17.4916	1.02228	18.0027
2.1523	18.377	17.1745	1.20259	17.7757
2.102	18.0431	17.2836	0.75952	17.6634
2.0526	17.7278	17.2191	0.50865	17.4735
2.002	17.4291	17.2004	0.22875	17.3147
1.9521	17.2663	17.6368	-0.37048	17.4515
1.9028	17.2289	17.8325	-0.60362	17.5307
1.8523	17.3645	18.1131	-0.74869	17.7388
1.8027	17.5281	18.2148	-0.68676	17.8714
1.7529	17.6667	18.3276	-0.66085	17.9972
1.7025	17.7693	18.3749	-0.60554	18.0721
1.6521	17.9228	18.217	-0.29425	18.0699
1.6029	18.0481	18.09	-0.04187	18.0691
1.5521	18.1732	17.9298	0.24342	18.0515
1.5019	18.2408	17.87	0.3708	18.0554
1.4528	18.4169	17.6015	0.81542	18.0092
1.4029	18.449	17.5045	0.94444	17.9768
1.3518	18.3818	17.1924	1.18942	17.7871
1.3018	17.9671	17.3173	0.64979	17.6422
1.2514	17.8869	17.1866	0.70029	17.5368
1.202	17.5054	17.2573	0.24809	17.3814
1.1533	17.2608	17.4904	-0.22957	17.3756
1.1028	17.1945	17.762	-0.56756	17.4782
1.0528	17.2303	18.1662	-0.9359	17.6983
1.0031	17.4632	18.1339	-0.67067	17.7985
0.9522	17.5358	18.4229	-0.88713	17.9794
0.9031	17.6886	18.2358	-0.54718	17.9622
0.8524	17.8028	18.1859	-0.3831	17.9943
0.8023	17.9881	18.1259	-0.1378	18.057
0.7528	18.0556	17.9984	0.05718	18.027
0.7018	18.2391	17.7999	0.43918	18.0195
0.6526	18.2591	17.6368	0.62223	17.948
0.6028	18.4051	17.4432	0.96181	17.9242
0.5521	18.367	17.2668	1.10025	17.8169
0.502	18.1845	17.2166	0.96794	17.7005
0.4527	17.9295	17.1286	0.80089	17.5291
0.4031	17.6319	17.1253	0.50664	17.3786
0.3524	17.3216	17.3183	0.00329	17.32
0.3033	17.1371	17.7157	-0.57862	17.4264
0.2529	17.1866	18.1386	-0.95208	17.6626
0.2028	17.3661	18.1258	-0.7598	17.746
0.1527	17.5116	18.2876	-0.77602	17.8996
0.1029	17.6507	18.1939	-0.5432	17.9223
0.0527	17.8139	18.1763	-0.36239	17.9951
0.0028	17.9398	18.0191	-0.0793	17.9795
-0.0465	18.0328	17.9739	0.05891	18.0033
-0.0985	18.1998	17.6916	0.50815	17.9457
-0.1467	18.2746	17.6942	0.58036	17.9844
-0.1967	18.3537	17.4896	0.8641	17.9216
-0.2479	18.3397	17.2366	1.10318	17.7882
-0.2987	18.15	17.3262	0.82374	17.7381
-0.3465	17.8907	17.1688	0.72195	17.5298
-0.3977	17.5629	17.1626	0.40028	17.3628
-0.4474	17.2793	17.324	-0.04474	17.3017
-0.4979	17.1315	17.6069	-0.47533	17.3692
-0.5484	17.2337	17.9533	-0.71962	17.5935
-0.5974	17.3986	18.0859	-0.68722	17.7422
-0.6476	17.5543	18.1105	-0.55623	17.8324
-0.6976	17.5918	18.2852	-0.69339	17.9385
-0.7473	17.8075	18.2046	-0.39708	18.006
-0.7978	17.9678	18.0823	-0.11449	18.0251
-0.8475	18.0881	17.9852	0.10293	18.0366
-0.8977	18.1708	17.8611	0.3097	18.016
-0.9463	18.2792	17.7842	0.49503	18.0317
-0.9982	18.3945	17.5918	0.80271	17.9931
-1.0482	18.4153	17.3106	1.10478	17.863
-1.0978	18.2422	17.2464	0.99573	17.7443
-1.1473	17.8907	17.2167	0.67401	17.5537
-1.1969	17.7291	17.1803	0.54882	17.4547
-1.2471	17.3055	17.3761	-0.07061	17.3408
-1.2979	17.1666	17.5129	-0.34635	17.3398
-1.3477	17.2022	18.0487	-0.84645	17.6255
-1.3969	17.3398	18.1569	-0.81711	17.7484
-1.4466	17.4991	18.2484	-0.74933	17.8737
-1.4978	17.6503	18.3236	-0.67332	17.987
-1.5476	17.7869	18.2503	-0.46331	18.0186
-1.5969	17.9385	18.1558	-0.21733	18.0471
-1.6478	18.0655	18.0537	0.01179	18.0596
-1.6965	18.2213	17.9719	0.24941	18.0966
-1.7476	18.3039	17.7926	0.5113	18.0483
-1.7965	18.4194	17.688	0.73132	18.0537
-1.8469	18.4799	17.4808	0.99915	17.9803
-1.8975	18.3192	17.1483	1.17091	17.7337
-1.948	17.9981	17.274	0.7241	17.6361
-1.998	17.574	17.2246	0.34946	17.3993
-2.0467	17.3751	17.4088	-0.03378	17.3919
-2.0975	17.2626	17.5151	-0.25252	17.3888
-2.1478	17.2398	17.9818	-0.74202	17.6108
-2.1966	17.3882	18.0474	-0.65916	17.7178
-2.2466	17.4897	18.3496	-0.85989	17.9196
-2.298	17.6938	18.416	-0.72214	18.0549
-2.3457	17.821	18.2656	-0.44453	18.0433
-2.397	17.9698	18.2194	-0.24964	18.0946
-2.4465	18.095	18.1223	-0.02733	18.1086
-2.497	18.1964	17.9586	0.2378	18.0775
-2.5479	18.2563	17.8316	0.42469	18.044
-2.5974	18.4011	17.7524	0.64864	18.0768
-2.6469	18.4205	17.4852	0.9353	17.9528
-2.6987	18.3274	17.2772	1.05016	17.8023
-2.7469	18.0519	17.331	0.7209	17.6914
-2.7977	17.7548	17.2051	0.54965	17.4799
-2.8484	17.3751	17.238	0.13716	17.3066
-2.8977	17.2498	17.5812	-0.33141	17.4155
-2.9477	17.2394	17.9323	-0.69293	17.5858
-2.9967	17.3197	18.1508	-0.8311	17.7353

## Sheet: Fig 3b
phi/phi0	Delta I(uA) nanowire	phi/phi0	Delta I(uA) ring
-1.275	0.11935	3.75038	0.92537
-1.27003	0.24237	3.691	0.71582
-1.26503	0.0172	3.628	0.62259
-1.26003	0.14281	3.56475	0.28306
-1.25503	0.09587	3.50325	-0.0399
-1.25003	0.08665	3.44188	-0.40641
-1.24503	0.21753	3.37825	-0.73302
-1.24003	0.00885	3.31563	-0.56582
-1.23503	-0.00625	3.25213	-0.74897
-1.23003	0.11224	3.19175	-0.60974
-1.22503	0.12264	3.12825	-0.44027
-1.22003	0.10747	3.06538	-0.16471
-1.21503	0.20699	3.00313	0.04977
-1.21003	0.06599	2.942	0.24191
-1.20503	0.14675	2.87787	0.47379
-1.20003	0.13781	2.81525	0.71943
-1.19503	0.05223	2.75388	0.92682
-1.19003	0.09655	2.69037	1.09029
-1.18503	-0.01642	2.6275	0.6886
-1.18003	0.11938	2.56575	0.46115
-1.17503	0.06557	2.5025	0.20739
-1.17003	0.11317	2.44013	-0.33589
-1.16503	0.0839	2.3785	-0.54726
-1.16003	0.09353	2.31538	-0.67878
-1.15503	0.06977	2.25338	-0.62263
-1.15003	-0.01471	2.19112	-0.59914
-1.14503	0.12292	2.12813	-0.549
-1.14003	0.02231	2.06513	-0.26677
-1.13503	0.08311	2.00363	-0.03796
-1.13003	0.10855	1.94013	0.22069
-1.12503	0.01443	1.87738	0.33618
-1.12003	0.08536	1.816	0.73927
-1.11503	-0.05227	1.75363	0.85625
-1.11003	0.10628	1.68975	1.07835
-1.10503	0.02169	1.62725	0.58911
-1.10003	0.10723	1.56425	0.6349
-1.09503	0.098	1.5025	0.22492
-1.09003	0.05713	1.44163	-0.20814
-1.08503	0.03935	1.3785	-0.51456
-1.08003	0.08216	1.316	-0.8485
-1.07503	0.10075	1.25388	-0.60804
-1.07003	0.09286	1.19025	-0.80429
-1.06503	0.01377	1.12888	-0.49608
-1.06003	-0.01726	1.0655	-0.34732
-1.05503	0.00164	1.00288	-0.12493
-1.05003	0.02246	0.941	0.05184
-1.04503	0.15955	0.87725	0.39817
-1.04003	0.10815	0.81575	0.56412
-1.03503	-0.00494	0.7535	0.872
-1.03003	0.02892	0.69013	0.99751
-1.02503	-0.0511	0.6275	0.87755
-1.02003	0.01642	0.56588	0.7261
-1.01503	-0.07757	0.50388	0.45933
-1.01003	-0.02431	0.4405	0.00298
-1.00503	-0.05979	0.37913	-0.52459
-1.00003	0.04156	0.31613	-0.86317
-0.99503	0.09061	0.2535	-0.68885
-0.99003	-0.01918	0.19088	-0.70356
-0.98503	-0.068	0.12863	-0.49248
-0.98003	0.0902	0.06588	-0.32855
-0.97503	0.01664	0.0035	-0.07189
-0.97003	-0.04872	-0.05813	0.05341
-0.96503	0.03406	-0.12313	0.46069
-0.96003	-0.02182	-0.18338	0.52617
-0.95503	-0.02328	-0.24588	0.78341
-0.95003	-0.03833	-0.30988	1.00016
-0.94503	-0.03831	-0.37338	0.74682
-0.94003	0.06702	-0.43313	0.65454
-0.93503	-0.0519	-0.49713	0.3629
-0.93003	-0.05332	-0.55925	-0.04057
-0.92503	-0.0706	-0.62238	-0.43094
-0.92003	0.0442	-0.6855	-0.65242
-0.91503	-0.04045	-0.74675	-0.62304
-0.91003	0.02549	-0.8095	-0.50429
-0.90503	-0.11491	-0.872	-0.62864
-0.90003	0.02298	-0.93413	-0.36
-0.89503	-0.09287	-0.99725	-0.1038
-0.89003	-0.17239	-1.05937	0.09332
-0.88503	-0.03975	-1.12213	0.28078
-0.88003	-0.02486	-1.18288	0.4488
-0.87503	-0.1108	-1.24775	0.72776
-0.87003	-0.00721	-1.31025	1.00161
-0.86503	-0.22508	-1.37225	0.90274
-0.86003	-0.05755	-1.43413	0.61107
-0.85503	-0.04413	-1.49613	0.49757
-0.85003	0.0168	-1.55888	-0.06402
-0.84503	-0.04292	-1.62238	-0.31401
-0.84003	-0.04302	-1.68463	-0.76741
-0.83503	-0.08523	-1.74613	-0.74081
-0.83003	-0.04488	-1.80825	-0.67936
-0.82503	0.00585	-1.87225	-0.61045
-0.82003	-0.03343	-1.9345	-0.42005
-0.81503	-0.09552	-1.99613	-0.19703
-0.81003	-0.03424	-2.05975	0.01069
-0.80503	-0.10253	-2.12062	0.22612
-0.80003	-0.05214	-2.1845	0.46355
-0.79503	0.0065	-2.24563	0.66303
-0.79003	-0.14282	-2.30863	0.90585
-0.78503	-0.08249	-2.37188	1.06157
-0.78003	-0.02605	-2.435	0.65648
-0.77503	-0.11619	-2.4975	0.31683
-0.77003	-0.07757	-2.55838	-0.03062
-0.76503	-0.0382	-2.62188	-0.22894
-0.76003	-0.09258	-2.68475	-0.67273
-0.75503	-0.08234	-2.74575	-0.5976
-0.75003	0.01705	-2.80825	-0.77959
-0.74503	-0.1679	-2.8725	-0.6547
-0.74003	-0.08434	-2.93213	-0.40301
-0.73503	-0.1564	-2.99625	-0.22633
-0.73003	-0.12227	-3.05813	-0.02478
-0.72503	-0.11001	-3.12125	0.2156
-0.72003	-0.15078	-3.18488	0.38503
-0.71503	-0.09406	-3.24675	0.58807
-0.71003	-0.18173	-3.30863	0.84796
-0.70503	-0.08672	-3.37338	0.95209
-0.70003	-0.14495	-3.43363	0.65358
-0.69503	-0.17937	-3.49713	0.49832
-0.69003	-0.17553	-3.5605	0.12435
-0.68503	-0.14047	-3.62213	-0.30046
-0.68003	-0.05992	-3.68463	-0.62822
-0.67503	-0.10976	-3.74588	-0.75349
-0.67003	-0.1505
-0.66503	-0.1724
-0.66003	-0.11807
-0.65503	-0.05351
-0.65003	-0.15906
-0.64503	-0.0038
-0.64003	-0.17395
-0.63503	-0.11503
-0.63003	-0.06166
-0.62503	-0.1315
-0.62003	-0.1224
-0.61503	-0.02342
-0.61003	-0.12072
-0.60503	0.00467
-0.60003	-0.10805
-0.59503	-0.07669
-0.59003	-0.17989
-0.58503	0.0239
-0.58003	0.05697
-0.57503	-0.03121
-0.57003	-0.01131
-0.56503	-0.07735
-0.56003	-0.03132
-0.55503	-0.03094
-0.55003	-0.21298
-0.54503	0.03972
-0.54003	0.17075
-0.53503	0.10562
-0.53003	0.02943
-0.52503	0.1387
-0.52003	0.15901
-0.51503	0.06162
-0.51003	0.19896
-0.50503	0.14963
-0.50003	0.26433
-0.49503	0.14323
-0.49003	0.23388
-0.48503	0.22902
-0.48003	0.23388
-0.47503	0.22861
-0.47003	0.27316
-0.46503	0.31244
-0.46003	0.40658
-0.45503	0.40128
-0.45003	0.49543
-0.44503	0.38495
-0.44003	0.3768
-0.43503	0.4626
-0.43003	0.41002
-0.42503	0.51809
-0.42003	0.52497
-0.41503	0.64942
-0.41003	0.6026
-0.40503	0.53087
-0.40003	0.45168
-0.39503	0.65202
-0.39003	0.63913
-0.38503	0.66399
-0.38003	0.68145
-0.37503	0.73468
-0.37003	0.77341
-0.36503	0.76555
-0.36003	0.80855
-0.35503	0.75324
-0.35003	0.71965
-0.34503	0.79306
-0.34003	0.7848
-0.33503	0.84301
-0.33003	0.81671
-0.32503	0.82185
-0.32003	0.89289
-0.31503	0.94653
-0.31003	0.83462
-0.30503	0.89994
-0.30003	0.94081
-0.29503	0.90908
-0.29003	1.00202
-0.28503	0.87624
-0.28003	0.97052
-0.27503	0.87572
-0.27002	0.99133
-0.26502	0.90318
-0.26002	0.9237
-0.25502	0.98931
-0.25002	0.99584
-0.24502	0.89468
-0.24002	1.00029
-0.23502	0.95798
-0.23002	0.93387
-0.22502	0.91618
-0.22002	0.93
-0.21502	0.90491
-0.21002	0.90711
-0.20502	0.89653
-0.20002	1.02509
-0.19502	0.81971
-0.19002	0.88676
-0.18502	0.81468
-0.18002	0.83127
-0.17503	0.78329
-0.17003	0.71197
-0.16503	0.62104
-0.16002	0.74908
-0.15502	0.73179
-0.15002	0.63775
-0.14502	0.62832
-0.14002	0.60098
-0.13502	0.48566
-0.13002	0.4087
-0.12502	0.34172
-0.12002	0.50965
-0.11502	0.42618
-0.11002	0.36136
-0.10502	0.35188
-0.10002	0.35766
-0.09502	0.32139
-0.09002	0.31284
-0.08502	0.28344
-0.08002	0.36231
-0.07502	0.28387
-0.07002	0.2767
-0.06502	0.23389
-0.06002	0.16903
-0.05502	0.18038
-0.05002	0.23798
-0.04502	0.1785
-0.04002	0.24076
-0.03502	0.12291
-0.03002	0.14465
-0.02502	-0.03713
-0.02002	0.02325
-0.01501	-0.02035
-0.01002	0.00897
-0.00502	-0.0022
-2.075e-05	-0.06837
0.00498	0.0165
0.00998	0.01549
0.01498	0.00888
0.01997	-0.18
0.02498	-0.16054
0.02998	-0.08629
0.03498	-0.23686
0.03998	-0.24566
0.04498	-0.07851
0.04998	-0.15089
0.05498	-0.23855
0.05998	-0.187
0.06498	-0.41268
0.06998	-0.3415
0.07498	-0.3469
0.07998	-0.30775
0.08498	-0.2537
0.08998	-0.40084
0.09498	-0.44605
0.09998	-0.52829
0.10498	-0.38049
0.10998	-0.5168
0.11498	-0.36112
0.11998	-0.54739
0.12498	-0.47172
0.12998	-0.5072
0.13498	-0.53184
0.13998	-0.60473
0.14498	-0.52961
0.14998	-0.64189
0.15498	-0.70808
0.15998	-0.74734
0.16498	-0.51535
0.16998	-0.88751
0.17498	-0.72852
0.17998	-0.74396
0.18498	-0.7841
0.18998	-0.77728
0.19498	-0.84491
0.19998	-0.89052
0.20498	-0.78769
0.20999	-0.92335
0.21498	-0.90173
0.21998	-0.99087
0.22498	-0.96358
0.22998	-0.92642
0.23498	-0.95751
0.23998	-0.89526
0.24498	-0.89844
0.24998	-0.89208
0.25498	-1.01197
0.25998	-0.95168
0.26498	-0.98688
0.26998	-0.93208
0.27498	-0.96237
0.27998	-0.80815
0.28498	-0.92451
0.28998	-0.81699
0.29498	-0.95457
0.29998	-0.91572
0.30498	-0.92694
0.30998	-0.85549
0.31498	-0.85769
0.31998	-0.78873
0.32498	-0.81694
0.32998	-0.82566
0.33498	-0.81775
0.33998	-0.67501
0.34498	-0.76954
0.34998	-0.69227
0.35498	-0.77069
0.35998	-0.80324
0.36498	-0.73654
0.36998	-0.70412
0.37498	-0.54688
0.37998	-0.57757
0.38498	-0.50878
0.38998	-0.5196
0.39498	-0.60106
0.39998	-0.43127
0.40498	-0.46986
0.40998	-0.45352
0.41498	-0.55515
0.41998	-0.46276
0.42498	-0.34767
0.42998	-0.33281
0.43498	-0.46739
0.43998	-0.35349
0.44498	-0.30815
0.44998	-0.29035
0.45498	-0.18279
0.45998	-0.25345
0.46498	-0.28717
0.46998	-0.1484
0.47498	-0.1029
0.47998	-0.15393
0.48498	-0.17802
0.48998	-0.05042
0.49498	-0.15341
0.49998	-0.05387
0.50498	-0.03701
0.50998	0.03564
0.51498	-0.09939
0.51998	0.03338
0.52498	0.04066
0.52998	-0.00193
0.53498	-0.07497
0.53998	-0.0648
0.54498	0.10996
0.54998	0.05317
0.55498	0.06397
0.55998	0.05265
0.56498	0.02522
0.56998	0.16062
0.57498	0.20571
0.57998	0.127
0.58498	0.03549
0.58998	0.08729
0.59498	0.12291
0.59998	0.12737
0.60498	0.11405
0.60998	0.10364
0.61498	0.14426
0.61998	0.03975
0.62498	0.12897
0.62998	0.16876
0.63498	0.07742
0.63998	0.12014
0.64498	0.17127
0.64998	0.16692
0.65498	0.13199
0.65998	0.07741
0.66498	0.03803
0.66998	0.14369
0.67498	0.17762
0.67998	0.23427
0.68498	0.07558
0.68998	0.1262
0.69498	0.19119
0.69998	0.18857
0.70498	0.18035
0.70998	0.08063
0.71498	0.13237
0.71998	0.14239
0.72498	0.0934
0.72998	0.09078
0.73498	0.23744
0.73998	0.16402
0.74498	0.16784
0.74998	0.03247
0.75498	0.15497
0.75998	0.01008
0.76498	0.10738
0.76998	0.02354
0.77498	0.01863
0.77998	0.02681
0.78498	0.05591
0.78998	0.03765
0.79498	0.06977
0.79998	0.04475
0.80498	0.00692
0.80998	0.1498
0.81498	0.04513
0.81998	0.03816
0.82498	0.0471
0.82998	0.09731
0.83498	-0.01486
0.83998	0.12539
0.84498	-0.0507
0.84998	0.04805
0.85498	0.10855
0.85998	0.08021
0.86498	-0.01551
0.86998	-0.00471
0.87498	0.08386
0.87998	0.15324
0.88498	0.11921
0.88998	0.11634
0.89498	-0.04699
0.89998	0.0619
0.90498	0.05674
0.90998	0.01445
0.91498	0.07834
0.91998	0.01916
0.92498	0.04198
0.92998	-0.06691
0.93498	0.01638
0.93998	-0.01459
0.94498	0.10155
0.94998	0.0036
0.95498	0.03406
0.95998	-0.06242
0.96498	-0.02804
0.96998	-0.07166
0.97498	-0.01207
0.97998	-0.0378
0.98498	0.01162
0.98998	-0.05597
0.99498	0.03766
0.99998	-0.00156
1.00498	-0.07349
1.00998	-0.11806
1.01498	-0.08826
1.01998	-0.02838
1.02498	-0.09352
1.02998	-0.16368
1.03498	-0.04136
1.03998	-0.0942
1.04498	-0.03027
1.04998	-0.03308
1.05498	-0.05714
1.05998	-0.01024
1.06498	-0.12214
1.06998	-0.06035
1.07498	-0.12014
1.07998	-0.10542
1.08498	-0.11105
1.08998	-0.0258
1.09498	-0.0104
1.09998	-0.17949
1.10498	-0.0502
1.10998	-0.01076
1.11498	-0.07177
1.11998	-0.09276
1.12498	-0.21164
1.12998	-0.08817
1.13498	-0.08312
1.13998	-0.16183
1.14498	-0.06153
1.14998	-0.09538
1.15498	-0.14825
1.15998	-0.05519
1.16498	-0.02328
1.16998	-0.0101
1.17498	-0.07337
1.17998	-0.00627
1.18498	-0.0164
1.18998	-0.12861
1.19498	-0.13058
1.19998	-0.01853
1.20498	-0.06295
1.20998	-0.07757
1.21498	-0.11504
1.21998	-0.15194
1.22498	-0.17736
